# Supplementary material for: Evaluation of key miRNAs during early pregnancy in Kazakh horse using RNA sequencing
Source: PeerJ. 2021 Feb 23;9:e10796. doi: 10.7717/peerj.10796 (PMC7908884; doi:10.7717/peerj.10796)
Supplement: Supplemental Information 1 [file peerj-09-10796-s001.zip]

Archive with 6 entries (5 files):
- Supplemental Files/
- Supplemental Files/Table S1.docx
- Supplemental Files/Table S2-.docx
- Supplemental Files/Table S2.docx
- Supplemental Files/Table S3.docx
- Supplemental Files/Table S4.docx
