# Supplementary material for: Evaluation of key miRNAs during early pregnancy in Kazakh horse using RNA sequencing
Source: PeerJ. 2021 Feb 23;9:e10796. doi: 10.7717/peerj.10796 (PMC7908884; doi:10.7717/peerj.10796)
Supplement: Supplemental Information 2 [file peerj-09-10796-s002.zip]

Archive with 3 entries (2 files):
- Supplemental Files2/
- Supplemental Files2/raw data of miRNA of validation.xlsx
- Supplemental Files2/raw data of miRNA.csv
