# Supplementary material for: Evaluation of key miRNAs during early pregnancy in Kazakh horse using RNA sequencing
Source: PeerJ. 2021 Feb 23;9:e10796. doi: 10.7717/peerj.10796 (PMC7908884; doi:10.7717/peerj.10796)
Supplement: Supplemental Information 2 [file peerj-09-10796-s002.zip › Supplemental Files2/raw data of miRNA of validation.xlsx]

## Sheet: Data
eca-miR-26a
上海鲸舟基因科技有限公司
Group
Sample	H1						H2						H3						H4						L1						L2						L3						L4
Gene	Ct			Median Ct	ΔCt	2-ΔCt	Ct			Median Ct	ΔCt	2-ΔCt	Ct			Median Ct	ΔCt	2-ΔCt	Ct			Median Ct	ΔCt	2-ΔCt	Ct			Median Ct	ΔCt	2-ΔCt	Ct			Median Ct	ΔCt	2-ΔCt	Ct			Median Ct	ΔCt	2-ΔCt	Ct			Median Ct	ΔCt	2-ΔCt
eca-miR-26a	18.8523	18.8004	18.485	18.8004	0	1	18.6695	18.7803	19.0147	18.7803	0	1	19.537	19.5896	19.6654	19.5896	0	1	19.6976	19.6281	19.6151	19.6281	0	1	18.8491	18.7088	18.7502	18.7502	0	1	21.635	20.2724	20.9018	20.9018	0	1	19.8747	19.9262	19.9627	19.9262	0	1	19.7296	19.8214	19.9559	19.8214	0	1
eca-miR-143	25.1479	25.7868	27.7304	25.7868	6.98639	0.00788654	26.0109	27.4285	26.3951	26.3951	7.61477	0.00510182	27.8569	27.3407	27.362	27.362	7.77238	0.00457385	25.9258	25.4405	25.5769	25.5769	5.9488	0.0161895	28.4282	27.2138	26.6187	27.2138	8.46365	0.00283261	27.4348	27.9779	28.4642	27.9779	7.07617	0.00741072	26.2878	30.9682	27.0253	27.0253	7.09913	0.00729373	26.231	26.9105	26.8478	26.8478	7.02638	0.00767097
eca-miR-26a
上海鲸舟基因科技有限公司
Group
Sample	H1						H2						H3						H4						L1						L2						L3						L4
Gene	Ct			Median Ct	ΔCt	2-ΔCt	Ct			Median Ct	ΔCt	2-ΔCt	Ct			Median Ct	ΔCt	2-ΔCt	Ct			Median Ct	ΔCt	2-ΔCt	Ct			Median Ct	ΔCt	2-ΔCt	Ct			Median Ct	ΔCt	2-ΔCt	Ct			Median Ct	ΔCt	2-ΔCt	Ct			Median Ct	ΔCt	2-ΔCt
eca-miR-26a	18.209	18.3816	18.3847	18.3816	0	1	18.3487	18.4204	18.4279	18.4204	0	1	18.8663	18.8829	18.9251	18.8829	0	1	18.9952	18.9706	19.0299	18.9952	0	1	18.0161	18.0834	18.0131	18.0161	0	1	19.9451	19.1505	19.3704	19.3704	0	1	18.9257	18.8974	18.8983	18.8983	0	1	19.3066	19.235	19.2859	19.2859	0	1
eca-miR-145	28.1932	28.2291	28.5525	28.2291	9.84747	0.00108546	29.4157	29.5447	29.6126	29.5447	11.1243	0.00044798	28.5471	28.9822	28.9066	28.9066	10.0236	0.000960687	28.6901	28.7683	28.5604	28.6901	9.69491	0.00120654	28.8167	28.9125	28.9402	28.9125	10.8963	0.000524653	30.9393	30.505	30.5751	30.5751	11.2047	0.000423682	30.95	30.6321	30.8508	30.8508	11.9525	0.000252313	29.9426	29.8046	29.9649	29.9426	10.6567	0.000619473
eca-miR-199a-3p	27.8773	29.3377	36.9947	29.3377	10.9561	0.00050338	28.1453	28.9918	28.946	28.946	10.5256	0.000678396	29.2751	29.298	28.8455	29.2751	10.3921	0.000744149	27.7804	27.9213	28.1955	27.9213	8.9261	0.00205577	31.838	31.9007	31.7314	31.838	13.8219	6.90566e-05	31.53	29.7226	30.2768	30.2768	10.9064	0.000521007	32.9453	32.6684	32.6007	32.6684	13.7702	7.15753e-05	31.7202	31.7078	31.0698	31.7078	12.4219	0.000182242
eca-miR-221	25.5848	23.87	23.9061	23.9061	5.52447	0.0217254	26.4417	24.175	24.3383	24.3383	5.91792	0.0165397	23.8865	24.1497	23.8561	23.8865	5.00361	0.0311719	24.2496	24.4748	24.2177	24.2496	5.25438	0.0261984	30.458	26.838	25.2753	26.838	8.82184	0.00220985	28.9553	26.9372	25.5347	26.9372	7.56685	0.00527415	23.9493	23.8926	23.7974	23.8926	4.99432	0.0313733	31.6707	31.6311	27.8819	31.6311	12.3451	0.000192195
eca-miR-486-5p	23.8972	24.0517	Undetermined	23.9744	5.59281	0.0207204	23.112	23.0249	24.0149	23.112	4.69153	0.0386997	22.6686	22.6482	22.6057	22.6482	3.76522	0.0735452	25.9147	24.8591	24.9053	24.9053	5.9101	0.0166297	22.5708	21.8262	21.8117	21.8262	3.81007	0.0712942	22.4901	23.416	22.6468	22.6468	3.27645	0.103203	16.5026	19.9224	18.7474	18.7474	-0.150822	1.1102	22.2856	22.3446	22.3157	22.3157	3.02978	0.122446
U6(horse)
上海鲸舟基因科技有限公司
Group
Sample	H1						H2						H3						H4						L1						L2						L3						L4
Gene	Ct			Median Ct	ΔCt	2-ΔCt	Ct			Median Ct	ΔCt	2-ΔCt	Ct			Median Ct	ΔCt	2-ΔCt	Ct			Median Ct	ΔCt	2-ΔCt	Ct			Median Ct	ΔCt	2-ΔCt	Ct			Median Ct	ΔCt	2-ΔCt	Ct			Median Ct	ΔCt	2-ΔCt	Ct			Median Ct	ΔCt	2-ΔCt
U6(horse)	24.2324	25.9071	24.5502	24.5502	0	1	25.5494	25.7214	25.789	25.7214	0	1	25.1196	25.2585	25.3213	25.2585	0	1	25.0532	24.9905	24.9435	24.9905	0	1	24.7044	25.5347	24.992	24.992	0	1	24.1432	25.5176	31.7743	25.5176	0	1	25.6283	25.6818	25.4144	25.6283	0	1	25.1441	26.0185	25.381	25.381	0	1
eca-miR-143	25.1479	25.7868	27.7304	25.7868	1.23666	0.424352	26.0109	27.4285	26.3951	26.3951	0.673687	0.626903	27.8569	27.3407	27.362	27.362	2.10345	0.232701	25.9258	25.4405	25.5769	25.5769	0.586404	0.666001	28.4282	27.2138	26.6187	27.2138	2.22186	0.214365	27.4348	27.9779	28.4642	27.9779	2.46039	0.181698	26.2878	30.9682	27.0253	27.0253	1.39705	0.379704	26.231	26.9105	26.8478	26.8478	1.4668	0.361783
U6(horse)
上海鲸舟基因科技有限公司
Group
Sample	H1						H2						H3						H4						L1						L2						L3						L4
Gene	Ct			Median Ct	ΔCt	2-ΔCt	Ct			Median Ct	ΔCt	2-ΔCt	Ct			Median Ct	ΔCt	2-ΔCt	Ct			Median Ct	ΔCt	2-ΔCt	Ct			Median Ct	ΔCt	2-ΔCt	Ct			Median Ct	ΔCt	2-ΔCt	Ct			Median Ct	ΔCt	2-ΔCt	Ct			Median Ct	ΔCt	2-ΔCt
U6(horse)	22.2399	22.6527	22.5507	22.5507	0	1	23.6312	24.042	23.7849	23.7849	0	1	23.4144	24.1951	23.0429	23.4144	0	1	23.1556	22.7681	22.803	22.803	0	1	23.2584	24.6178	22.8621	23.2584	0	1	22.4925	22.4134	22.4706	22.4706	0	1	21.943	20.7447	20.7883	20.7883	0	1	24.8337	23.5943	23.6941	23.6941	0	1
eca-miR-145	28.1932	28.2291	28.5525	28.2291	5.67837	0.0195273	29.4157	29.5447	29.6126	29.5447	5.75977	0.0184559	28.5471	28.9822	28.9066	28.9066	5.49222	0.0222166	28.6901	28.7683	28.5604	28.6901	5.88714	0.0168964	28.8167	28.9125	28.9402	28.9125	5.65407	0.0198589	30.9393	30.505	30.5751	30.5751	8.10446	0.0036334	30.95	30.6321	30.8508	30.8508	10.0625	0.000935185	29.9426	29.8046	29.9649	29.9426	6.24848	0.0131529
eca-miR-199a-3p	27.8773	29.3377	36.9947	29.3377	6.78696	0.00905569	28.1453	28.9918	28.946	28.946	5.16108	0.0279487	29.2751	29.298	28.8455	29.2751	5.86069	0.017209	27.7804	27.9213	28.1955	27.9213	5.11834	0.028789	31.838	31.9007	31.7314	31.838	8.57958	0.0026139	31.53	29.7226	30.2768	30.2768	7.80615	0.00446803	32.9453	32.6684	32.6007	32.6684	11.8801	0.00026529	31.7202	31.7078	31.0698	31.7078	8.01366	0.00386943
eca-miR-221	25.5848	23.87	23.9061	23.9061	1.35537	0.390835	26.4417	24.175	24.3383	24.3383	0.553415	0.681405	23.8865	24.1497	23.8561	23.8865	0.472185	0.720872	24.2496	24.4748	24.2177	24.2496	1.44662	0.366881	30.458	26.838	25.2753	26.838	3.57956	0.083646	28.9553	26.9372	25.5347	26.9372	4.46658	0.0452299	23.9493	23.8926	23.7974	23.8926	3.10428	0.116283	31.6707	31.6311	27.8819	31.6311	7.93695	0.00408075
eca-miR-486-5p	23.8972	24.0517	Undetermined	23.9744	1.4237	0.372755	23.112	23.0249	24.0149	23.112	-0.672973	1.59436	22.6686	22.6482	22.6057	22.6482	-0.766201	1.70079	25.9147	24.8591	24.9053	24.9053	2.10233	0.232881	22.5708	21.8262	21.8117	21.8262	-1.43221	2.69859	22.4901	23.416	22.6468	22.6468	0.176184	0.885041	16.5026	19.9224	18.7474	18.7474	-2.04086	4.11491	22.2856	22.3446	22.3157	22.3157	-1.37842	2.59983

## Sheet: analysis
RTPCR-eca-miR-26a
Analysis	2-ΔCt								Pvalues	Fold change
Group	G1				G2				G1vsG2	G1vsG2
Gene/Sample	H1	H2	H3	H4	L1	L2	L3	L4
eca-miR-143	0.00788654	0.00510182	0.00457385	0.0161895	0.00283261	0.00741072	0.00729373	0.00767097	0.492578	1.33893
eca-miR-145	0.00108546	0.00044798	0.000960687	0.00120654	0.000524653	0.000423682	0.000252313	0.000619473	0.0434731	2.0332
eca-miR-199a-3p	0.00050338	0.000678396	0.000744149	0.00205577	6.90566e-05	0.000521007	7.15753e-05	0.000182242	0.0799291	4.71832
eca-miR-221	0.0217254	0.0165397	0.0311719	0.0261984	0.00220985	0.00527415	0.0313733	0.000192195	0.124342	2.44908
eca-miR-486-5p	0.0207204	0.0386997	0.0735452	0.0166297	0.0712942	0.103203	1.1102	0.122446	0.260963	0.106311
RTPCR-U6(horse)
Analysis	2-ΔCt								Pvalues	Fold change
Group	G1				G2				G1vsG2	G1vsG2
Gene/Sample	H1	H2	H3	H4	L1	L2	L3	L4
eca-miR-143	0.424352	0.626903	0.232701	0.666001	0.214365	0.181698	0.379704	0.723566	0.361783	1.30055
eca-miR-145	0.0195273	0.0184559	0.0222166	0.0168964	0.0198589	0.0036334	0.000935185	0.0131529	0.070742	2.0515
eca-miR-199a-3p	0.00905569	0.0279487	0.017209	0.028789	0.0026139	0.00446803	0.00026529	0.00386943	0.00960859	7.39992
eca-miR-221	0.390835	0.681405	0.720872	0.366881	0.083646	0.0452299	0.116283	0.00408075	0.00259101	8.66631
eca-miR-486-5p	0.372755	1.59436	1.70079	0.232881	2.69859	0.885041	4.11491	2.59983	0.0822602	0.378776
RNAseq
Analysis	CPM
Group	G1				G2
Gene/Sample	H1	H2	H3	H4	L1	L2	L3	L4
eca-miR-143	136.179	181.609	160.131	17.5311	14.6179	33.5087	30.5344	89.8232
eca-miR-145	11.6822	17.9289	13.6722	1.12071	0.518367	1.23598	2.24227	5.04889
eca-miR-199a-3p	37.8991	63.8057	49.51	3.76239	2.07347	2.81528	1.78062	4.93147
eca-miR-221	69.6855	99.0306	173.906	14.169	18.4539	20.0503	18.7955	40.3911
eca-miR-486-5p	5.43357	8.64804	4.1431	12.0076	5.70204	8.30851	11.1454	149.118
Log2FC
	Log2FC
	G1vsG2
Gene/Sample	RT-PCR（eca-miR-26a）	RT-PCR（U6）	RNAseq
eca-miR-143	0.421077	0.379122	1.55612
eca-miR-145	1.02375	1.03668	2.29542
eca-miR-199a-3p	2.23827	2.88751	3.73975
eca-miR-221	1.29224	3.11542	1.86879
eca-miR-486-5p	-3.23364	-1.40058	-2.5272
