# Supplementary material for: Evaluation of key miRNAs during early pregnancy in Kazakh horse using RNA sequencing
Source: PeerJ. 2021 Feb 23;9:e10796. doi: 10.7717/peerj.10796 (PMC7908884; doi:10.7717/peerj.10796)
Supplement: Supplemental Information 2 [file peerj-09-10796-s002.zip › Supplemental Files2/raw data of miRNA.csv]

ID	MIR	H1	H2	H3	H4	L1	L2	L3	L4	H1_CPM	H2_CPM	H3_CPM	H4_CPM	L1_CPM	L2_CPM	L3_CPM	L4_CPM	H_mean_CPM	L_mean_CPM	FoldChange_Log2	P.value
eca-let-7a	MIMAT0012979	1922851	1271642	1571498	1160734	1931620	2601822	2663072	1398386	130599.204064198	134112.31778212	162771.706875075	92917.681844191	200257.545373426	178655.06789563	175626.972328915	164192.86843492	130100.2	179683.1	-0.465831543422283	9.01662209668839e-05
eca-let-7c	MIMAT0013181	116959	79315	96798	55761	54871	149614	195130	81596	7943.80443838059	8364.86879553272	10026.0870087608	4463.71249339981	5688.66121296386	10273.3005286821	12868.6310811503	9580.67464406519	7699.6	9602.8	-0.318671631870769	0.0600900068907547
eca-let-7d	MIMAT0013110	49469	24089	31137	29627	38568	42757	51623	25867	3359.91297601937	2540.51975560219	3225.09009681796	2371.66496371938	3998.47434276011	2935.92518550979	3404.48594425369	3037.19926243975	2874.3	3344	-0.218364199010927	0.497448014308563
eca-let-7e	MIMAT0013007	1597	1211	1703	266	3213	2428	1783	4266	108.467545790352	127.716776289354	176.392344634389	21.2935120109817	333.102521864972	166.719516112398	117.587091773131	500.896588455097	108.5	279.6	-1.36566931804359	0.00514189535192068
eca-let-7f	MIMAT0013111	1173490	639461	643317	439225	697513	1142711	1072149	653588	79702.9306884911	67440.0474671897	66633.1144880572	35160.3113271558	72313.5198672898	78464.6725602611	70707.1692975157	76741.6782595382	62234.1	74556.8	-0.260634645910325	0.0615149818926825
eca-let-7g	MIMAT0013075	197619	115622	127717	142024	150827	153198	182079	101488	13422.1965757944	12193.9464146389	13228.5972282268	11369.1343979235	15636.7426284868	10519.3972114444	12007.9305008188	11916.313401109	12553.5	12520.1	0.00384356796524375	0.825964725411148
eca-miR-1	MIMAT0012994	35	35	80	155	64	33	54	38	2.37718478563702	3.69123630894087	8.28619352363543	12.4078735402337	6.63509536238973	2.26595717945186	3.5612467502799	4.4618073983342	6.7	4.2	0.673771767679012	0.244676724755259
eca-miR-100	MIMAT0012980	678	626	628	2	1	3	6	4	46.0494652760543	66.020397982771	65.0466191605382	0.160101594067531	0.10367336503734	0.205996107222896	0.395694083364434	0.469663936666757	44.3	0.3	7.20620038783386	4.79559546147453e-20
eca-miR-101	MIMAT0012951	8248	4929	4018	10585	4452	3843	3457	2755	560.20057462669	519.831536193416	416.17406972459	847.33768660241	461.553821146236	263.88101335253	227.985741031808	323.481036379229	585.9	319.2	0.876193798385602	0.00929509739030883
eca-miR-103	MIMAT0013105	87043	42067	50082	44936	63720	105222	64777	43732	5911.92272274867	4436.5496516633	5187.36430063387	3597.1626155093	6606.06682017927	7225.10746473587	4271.97927301632	5134.83581957766	4783.2	5809.5	-0.280437886076651	0.30679527976053
eca-miR-105	MIMAT0013193	1	0	2	0	0	0	0	0	0.0679195653039149	0	0.207154838090886	0	0	0	0	0	0.1	0	Inf	0.292327798683051
eca-miR-106a	MIMAT0013194	1142	871	728	326	397	522	857	368	77.5641435770708	91.8590521453571	75.4043610650825	26.0965598330076	41.1583259198238	35.843322656784	56.51830490722	43.2090821733417	67.7	44.2	0.615109464183565	0.276168919799975
eca-miR-106b	MIMAT0013054	269	236	129	257	140	107	109	54	18.2703630667531	24.8894791117156	13.3614870568621	20.5730548376778	14.5142711052275	7.34719449094997	7.18844251445388	6.34046314500123	19.3	8.8	1.13302541863078	0.0489952187450236
eca-miR-107a	MIMAT0013061	86758	42067	50141	44535	63703	104317	64136	44055	5892.56564663705	4436.5496516633	5193.47536835755	3565.06224589876	6604.30437297364	7162.96530572363	4229.70595511022	5172.7611824635	4771.9	5792.4	-0.279597422402895	0.313168977023125
eca-miR-107b	MIMAT0012886	7213	3619	4961	6107	5651	7172	5984	3375	489.903824537138	381.673834344486	513.847575884442	488.870217485207	585.858185826006	492.468027000871	394.638899142129	396.278946562577	468.6	467.3	0.00400791699833587	0.937451523219831
eca-miR-10a	MIMAT0013019	160	361	154	44	1	324	78	48	10.8671304486264	38.0724659293615	15.9509225329982	3.52223506948569	0.10367336503734	22.2475795800728	5.14402308373764	5.63596724000109	17.1	8.3	1.04281308353897	0.22487065312765
eca-miR-10b	MIMAT0013090	458	2356	4325	937	523	5580	424	6239	31.107160909193	248.472935538991	447.972337371541	75.0075968206385	54.2211699145286	383.152759434587	27.9623818910867	732.558325215975	200.6	299.5	-0.578234397063967	0.153984210183578
eca-miR-1180	MIMAT0013020	373	207	277	174	240	543	337	168	25.3339978583603	21.8310261700217	28.6909450755877	13.9288386838752	24.8816076089615	37.2852954073443	22.2248176823024	19.7258853400038	22.4	26	-0.215012890970851	0.621004308793853
eca-miR-1185	MIMAT0013123	1	0	0	0	0	0	2	1	0.0679195653039149	0	0	0	0	0	0.131898027788145	0.117415984166689	0	0.1	-Inf	0.692564763268918
eca-miR-1193	MIMAT0013124	0	0	2	0	0	0	0	0	0	0	0.207154838090886	0	0	0	0	0	0.1	0	Inf	0.486844551309834
eca-miR-122	MIMAT0012995	43173	19641	24942	17602	16170	53367	27925	19334	2932.29139286592	2071.41635268308	2583.42798583144	1409.05412938834	1676.39831265378	3664.4647513881	1841.62621299197	2270.12063787877	2249	2363.2	-0.07145807009961	0.673780044888603
eca-miR-1244	MIMAT0012888	0	0	0	1	0	0	0	0	0	0	0	0.0800507970337657	0	0	0	0	0	0	NA	0.984850608500553
eca-miR-1248	MIMAT0013091	1	2	0	0	0	4	0	0	0.0679195653039149	0.210927789082335	0	0	0	0.274661476297195	0	0	0.1	0.1	0	1
eca-miR-1249	MIMAT0034563	46	55	43	26	31	156	86	54	3.12430000398009	5.80051419976422	4.45382901895405	2.08132072287791	3.21387431615753	10.7117975755906	5.67161519489022	6.34046314500123	3.9	6.5	-0.736965594166206	0.158028270471292
eca-miR-125a-3p	MIMAT0013009	2	5	2	0	8	8	2	11	0.13583913060783	0.527319472705839	0.207154838090886	0	0.829386920298716	0.54932295259439	0.131898027788145	1.29157582583358	0.2	0.7	-1.8073549220576	0.12070343820016
eca-miR-125a-5p	MIMAT0013008	1514	1126	1665	283	2905	2072	1239	2882	102.830221870127	118.752345253355	172.456402710662	22.6543755605557	301.171125433471	142.274644721947	81.7108282147556	338.392866368399	104.2	215.9	-1.051007965744	0.03702985117275
eca-miR-125b-5p	MIMAT0012981	120706	96091	130737	133889	77943	160889	183678	87004	8198.29904957435	10134.1310903553	13541.4010337441	10717.9211640539	8080.61309110535	11047.5025649949	12113.3829740354	10215.6602864386	10647.9	10364.3	0.0389462465362785	0.873107867218485
eca-miR-126-3p	MIMAT0013177	136	149	114	58	1	27	44	69	9.23706088133243	15.714120286634	11.8078257711805	4.64294622795841	0.10367336503734	1.85396496500607	2.90175661133918	8.10170290750157	10.4	3.2	1.70043971814109	0.00620123119836036
eca-miR-126-5p	MIMAT0013176	46	40	49	20	3	5	11	19	3.12430000398009	4.21855578164671	5.0752935332267	1.60101594067531	0.311020095112019	0.343326845371494	0.725439152834795	2.2309036991671	3.5	0.9	1.95935801550265	0.00380896347253211
eca-miR-127	MIMAT0013126	750	671	551	288	175	322	787	628	50.9396739779362	70.7662732371235	57.0711578940391	23.0546295457245	18.1428388815344	22.1102488419242	51.9018739346349	73.7372380566809	50.5	41.5	0.28317205140487	0.591766789326577
eca-miR-1271a	MIMAT0013062	3815	2032	2933	2905	2163	5267	5343	2924	259.113141634435	214.302633707653	303.792570060284	232.54756538309	224.245488575765	361.660498914332	352.365581236028	343.3243377034	252.4	320.4	-0.344162237426161	0.353366117072387
eca-miR-128	MIMAT0013076	66496	46690	58765	59453	54959	84179	99580	48641	4516.37941444913	4924.10923612712	6086.72703020545	4759.26003604847	5697.78446908714	5780.1821033054	6567.20280357172	5711.23088585194	5071.6	5939.1	-0.227803360527623	0.312537672487025
eca-miR-1282	MIMAT0012889	0	0	0	2	0	0	0	0	0	0	0	0.160101594067531	0	0	0	0	0	0	NA	0.494130400456265
eca-miR-1291a	MIMAT0012968	1	0	0	0	0	0	0	0	0.0679195653039149	0	0	0	0	0	0	0	0	0	NA	0.984850607757313
eca-miR-1296	MIMAT0012890	276	167	187	103	108	341	176	179	18.7458000238805	17.612470388375	19.3689773614978	8.24523209447787	11.1967234240327	23.4148908543359	11.6070264453567	21.0174611658374	16	16.8	-0.070389327891398	0.877856667460518
eca-miR-129a-5p	MIMAT0012932	0	1	0	0	0	0	0	0	0	0.105463894541168	0	0	0	0	0	0	0	0	NA	0.984850607181805
eca-miR-129b-3p	MIMAT0013046	0	0	1	0	0	0	0	0	0	0	0.103577419045443	0	0	0	0	0	0	0	NA	0.984850607353781
eca-miR-129b-5p	MIMAT0013045	1	0	1	0	0	1	0	0	0.0679195653039149	0	0.103577419045443	0	0	0.0686653690742988	0	0	0	0	NA	0.98279052595503
eca-miR-1301	MIMAT0013070	100	45	50	47	59	71	106	38	6.79195653039149	4.74587525435255	5.17887095227215	3.76238746058699	6.11672853720303	4.87524120427522	6.99059547277166	4.4618073983342	5.1	5.6	-0.134929580086109	0.836678631639844
eca-miR-1307	MIMAT0034589	595	258	352	249	271	673	647	334	40.4121413558294	27.2096847916213	36.4592515039959	19.9326484614077	28.095481925119	46.2117933870031	42.6690119894648	39.2169387116743	31	39	-0.331205908475373	0.505939344619343
eca-miR-130a	MIMAT0013047	76	57	47	2	2	6	16	2	5.16188696309753	6.01144198884656	4.86813869513582	0.160101594067531	0.207346730074679	0.411992214445793	1.05518422230516	0.234831968333379	4.1	0.5	3.03562390973072	0.000123441134394802
eca-miR-130b	MIMAT0012996	14	17	15	25	2	3	2	5	0.950873914254809	1.79288620719985	1.55366128568164	2.00126992584414	0.207346730074679	0.205996107222896	0.131898027788145	0.587079920833447	1.6	0.3	2.41503749927884	0.00257580306757501
eca-miR-132	MIMAT0013021	13	12	9	0	1	3	7	10	0.882954348950894	1.26556673449401	0.932196771408986	0	0.10367336503734	0.205996107222896	0.461643097258506	1.17415984166689	0.8	0.5	0.678071905112638	0.426450884568666
eca-miR-133a	MIMAT0012997	8	1	5	51	12	5	7	9	0.543356522431319	0.105463894541168	0.517887095227215	4.08259064872205	1.24408038044807	0.343326845371494	0.461643097258506	1.0567438575002	1.3	0.8	0.700439718141092	0.185504657403628
eca-miR-133b	MIMAT0013097	2	0	2	6	0	0	4	0	0.13583913060783	0	0.207154838090886	0.480304782202594	0	0	0.263796055576289	0	0.2	0.1	1	0.391817735212295
eca-miR-134	MIMAT0013127	60	27	17	7	2	3	44	25	4.0751739182349	2.84752515261153	1.76081612377253	0.56035557923636	0.207346730074679	0.205996107222896	2.90175661133918	2.93539960416723	2.3	1.6	0.523561956057013	0.375516377846318
eca-miR-135a	MIMAT0013078	7180	2616	2134	89	4453	4323	3992	1966	487.662478882109	275.893548119695	221.034212242975	7.12452093600515	461.657494511273	296.840390508194	263.268463465137	230.839824871711	247.9	313.2	-0.337325941204318	0.540480639670654
eca-miR-135b	MIMAT0012952	61	47	53	9	7	19	9	19	4.14309348353881	4.95680304343488	5.48960320940848	0.720457173303892	0.725713555261377	1.30464201241168	0.593541125046651	2.2309036991671	3.8	1.2	1.66296501272243	0.0144768240162572
eca-miR-136	MIMAT0013128	5	16	6	4	1	0	4	3	0.339597826519575	1.68742231265868	0.621464514272658	0.320203188135063	0.10367336503734	0	0.263796055576289	0.352247952500068	0.7	0.2	1.8073549220576	0.0555909689320754
eca-miR-137	MIMAT0012953	18	9	8	0	0	0	0	0	1.22255217547047	0.949175050870509	0.828619352363543	0	0	0	0	0	0.8	0	Inf	7.83992372506894e-05
eca-miR-1379	MIMAT0034674	18	7	0	7	11	11	19	10	1.22255217547047	0.738247261788174	0	0.56035557923636	1.14040701541073	0.755319059817287	1.25303126398737	1.17415984166689	0.6	1.1	-0.874469117916141	0.467520681581486
eca-miR-138	MIMAT0012925	14	10	17	1	3	0	0	0	0.950873914254809	1.05463894541168	1.76081612377253	0.0800507970337657	0.311020095112019	0	0	0	1	0.1	3.32192809488736	0.000907065362256122
eca-miR-1388	MIMAT0034496	3508	2361	2327	2336	2577	4808	3727	1646	238.261835086134	249.000255011697	241.024654118746	186.998661870877	267.166261701224	330.143094509229	245.791974783207	193.266709938371	228.8	259.1	-0.179421963401705	0.579619792744026
eca-miR-139-5p	MIMAT0012983	6	6	6	8	1	2	0	0	0.40751739182349	0.632783367247006	0.621464514272658	0.640406376270126	0.10367336503734	0.137330738148598	0	0	0.6	0.1	2.58496250072116	0.0125873637699344
eca-miR-140-3p	MIMAT0012927	504	290	305	467	230	403	488	251	34.2314609131731	30.5845294169386	31.5911128088601	37.3837222147686	23.8448739585881	27.6721437369424	32.1831187803073	29.471412025839	33.4	28.3	0.23904604964217	0.669539619815865
eca-miR-140-5p	MIMAT0012926	587	342	370	339	273	332	329	203	39.8687848333981	36.0686519330794	38.3236450468139	27.1372201944466	28.3028286551937	22.7969025326672	21.6972255711498	23.8354447858379	35.3	24.2	0.544661135996586	0.30136999905335
eca-miR-141	MIMAT0012970	413093	310227	271815	514335	276229	294179	355436	176688	28057.0969900901	32717.7476118228	28153.8961578371	41172.9266923619	28637.5899508993	20199.9096089082	23440.6537024535	20745.995410444	32525.4	23256	0.483963822845687	0.00285335149091355
eca-miR-142-3p	MIMAT0013023	825	96	58	363	27	71	203	783	56.0336413757298	10.1245338759521	6.00749030463569	29.058439323257	2.79918085600817	4.87524120427522	13.3876498204967	91.9367156025178	25.3	28.2	-0.156557777704483	0.533393901850361
eca-miR-142-5p	MIMAT0013022	20	6	3	20	0	11	14	42	1.3583913060783	0.632783367247006	0.310732257136329	1.60101594067531	0	0.755319059817287	0.923286194517012	4.93147133500095	1	1.7	-0.765534746362977	0.624137396846138
eca-miR-143	MIMAT0013063	2005	1722	1546	219	141	488	463	765	136.178728434349	181.608826399891	160.130689844255	17.5311245503947	14.6179444702649	33.5087001082578	30.5343934329555	89.8232278875174	123.9	42.1	1.55728404907421	0.00131047930020186
eca-miR-144	MIMAT0013024	0	0	0	2	0	0	0	15	0	0	0	0.160101594067531	0	0	0	1.76123976250034	0	0.4	-Inf	0.0517410332221259
eca-miR-145	MIMAT0013064	172	170	132	14	5	18	34	43	11.6821652322734	17.9288620719985	13.6722193139985	1.12071115847272	0.518366825186698	1.23597664333738	2.24226647239846	5.04888731916764	11.1	2.3	2.27085391029309	0.000348210815960396
eca-miR-1468	MIMAT0013197	116	89	88	121	69	92	152	64	7.87866957525413	9.38628661416393	9.11481287599898	9.68614644108566	7.15346218757643	6.31721395483549	10.024250111899	7.51462298666812	9	7.8	0.206450877467427	0.771531323568248
eca-miR-146a	MIMAT0013065	771	314	346	270	32	150	338	348	52.3659848493184	33.1156628859267	35.8377869897233	21.6137151991168	3.31754768119486	10.2998053611448	22.2907666961964	40.8607624900079	35.7	19.2	0.894817763307944	0.069481329052089
eca-miR-146b-3p	MIMAT0012892	17	10	3	5	10	20	9	13	1.15463261016655	1.05463894541168	0.310732257136329	0.400253985168829	1.0367336503734	1.37330738148598	0.593541125046651	1.52640779416696	0.7	1.1	-0.652076696579693	0.542745652027537
eca-miR-146b-5p	MIMAT0012891	1232	1006	607	632	468	1397	1199	526	83.6769044544232	106.096677908415	62.8714933605839	50.59210372534	48.5191348374749	95.9255205967954	79.0728676589927	61.7608076716786	75.8	71.3	0.0882957717272035	0.999046452486067
eca-miR-148a	MIMAT0012935	4680214	2362901	2192544	3165765	1972999	2859833	3476507	1836760	317878.100409297	249200.74187522	227098.048663572	253422.011471599	204547.445545306	196371.488435859	229272.20844584	215664.983078008	261899.7	211464	0.308602329785572	0.00257617552744601
eca-miR-148b-3p	MIMAT0012972	78058	52718	52250	65544	38273	96455	63870	37803	5301.66542849299	5559.84559242128	5411.92014512439	5246.84944078114	3967.8907000741	6623.11817406149	4212.1635174144	4438.67644945336	5380.1	4810.5	0.161446133924922	0.672147797728095
eca-miR-148b-5p	MIMAT0012971	858	544	507	809	549	650	981	458	58.274987030759	57.3723586303952	52.5137514560396	64.7610948003165	56.9166774054994	44.6324898982942	64.6959826300849	53.7765207483437	58.2	55	0.0815875344962621	0.867136526953131
eca-miR-149	MIMAT0012973	21	19	13	0	0	2	0	0	1.42631087138221	2.00381399628219	1.34650644759076	0	0	0.137330738148598	0	0	1.2	0	Inf	6.95159830748342e-05
eca-miR-150	MIMAT0013011	14	19	13	13	8	2	11	32	0.950873914254809	2.00381399628219	1.34650644759076	1.04066036143895	0.829386920298716	0.137330738148598	0.725439152834795	3.75731149333406	1.3	1.4	-0.106915203916512	0.789154651263209
eca-miR-151-5p	MIMAT0013004	3714	3156	3571	3892	2761	3883	4296	2417	252.25326553874	332.844051171925	369.874963411277	311.557702055416	286.242160868094	266.627628115502	283.316963688935	283.794433730888	316.6	280	0.177234428304852	0.711298327357405
eca-miR-153	MIMAT0012936	9	0	6	8	5	6	0	0	0.611276087735234	0	0.621464514272658	0.640406376270126	0.518366825186698	0.411992214445793	0	0	0.5	0.2	1.32192809488736	0.309929379429676
eca-miR-1543	MIMAT0034733	249	100	170	254	201	175	410	108	16.9119717606748	10.5463894541168	17.6081612377253	20.3329024465765	20.8383463725052	12.0164395880023	27.0390956965696	12.6809262900025	16.3	18.1	-0.151117732852128	0.773168934038211
eca-miR-154a	MIMAT0013129	49	54	52	33	15	29	42	40	3.32805869989183	5.69505030522306	5.38602579036303	2.64167630211427	1.55510047556009	1.99129570315467	2.76985858355104	4.69663936666757	4.3	2.8	0.618909832644494	0.343373942148734
eca-miR-155	MIMAT0013182	8149	3041	4614	3459	3644	10124	26518	5257	553.476537661603	320.715703299691	477.906211475674	276.895706939796	377.785742196065	695.168196508201	1748.83595044301	617.255828764286	407.2	859.8	-1.07826354890761	0.00121575177544704
eca-miR-15a	MIMAT0013083	15436	11770	11521	21203	14945	12177	12612	7516	1048.40641003123	1241.31003874954	1193.31544482255	1697.31704950694	1549.39844048304	836.138199217737	831.74896323204	882.498536996837	1295.1	1024.9	0.337580346504472	0.216105251907769
eca-miR-15b	MIMAT0012954	7515	7037	7529	7097	8152	7765	9222	5406	510.415533258921	742.149425886197	779.83438799314	568.120506548635	845.145271784392	533.18659086193	608.181806131135	634.750810405123	650.1	655.3	-0.011493877575311	0.982109583356567
eca-miR-16	MIMAT0012955	579407	409768	436561	454045	523650	588131	593106	377517	39353.0715740454	43215.7291383452	45217.8616358976	36346.6641391962	54288.5576018028	40384.2321790364	39114.7558346576	44326.5300946561	41033.3	44528.5	-0.117933829536548	0.671613793733201
eca-miR-17	MIMAT0013084	1134	898	732	308	412	504	801	324	77.0207870546395	94.7065772979686	75.8186707412642	24.6556454863999	42.7134263953839	34.6073460134466	52.8251601291519	38.0427788700074	68.1	42	0.697265470345948	0.219678887179297
eca-miR-181a	MIMAT0013178	5135	3747	2524	3934	2840	9857	6264	2583	348.766967835603	395.173212845755	261.429405670698	314.919835530834	294.432356706044	676.834542965363	413.104623032469	303.285487102559	330.1	421.9	-0.353997948996815	0.255152800187806
eca-miR-181b	MIMAT0013179	867	508	399	497	416	1110	1035	381	58.8862631184942	53.5756584269132	41.3273901991317	39.7852461257816	43.1281198555332	76.2185596724717	68.2572293803648	44.7354899675086	48.4	58.1	-0.263531116129934	0.525301715029852
eca-miR-182	MIMAT0012937	53847	49087	57849	68124	51374	106304	117337	73880	3657.26483291991	5176.9061913423	5991.85011435983	5453.38049712826	5326.11545542828	7299.40339407426	7738.25944328876	8674.69291023501	5069.9	7259.6	-0.517932767276639	0.0357335730859257
eca-miR-183	MIMAT0012938	15327	11226	13521	13217	13098	27246	25356	15003	1041.0031774131	1183.93768011915	1400.47028291343	1058.03138439528	1357.91373525907	1870.85664579835	1672.2031962981	1761.59201045284	1170.9	1665.6	-0.508424105139309	0.0953667765930622
eca-miR-1839	MIMAT0012893	3815	1689	3973	3373	4376	6353	7221	3657	259.113141634435	178.128517880032	411.513085867545	270.011338394892	453.674645403398	436.23108972902	476.217829329096	429.390254097583	279.7	448.9	-0.682513842439353	0.0796548699250093
eca-miR-184	MIMAT0012894	0	0	0	0	0	0	1	2	0	0	0	0	0	0	0.0659490138940723	0.234831968333379	0	0.1	-Inf	0.311932545485821
eca-miR-1842	MIMAT0013055	80	46	71	56	70	65	186	60	5.43356522431319	4.85133914889372	7.35399675222645	4.48284463389088	7.25713555261377	4.46324898982942	12.2665165842974	7.04495905000136	5.5	7.8	-0.504042505337589	0.378946197267033
eca-miR-185	MIMAT0034461	45	18	28	13	25	36	59	26	3.05638043867617	1.89835010174102	2.9001677332724	1.04066036143895	2.59183412593349	2.47195328667476	3.89099181975027	3.05281558833392	2.2	3	-0.447458976971221	0.519055550863344
eca-miR-186	MIMAT0012956	19227	20638	20399	37137	20029	20254	23752	11404	1305.88948209837	2176.56385554062	2112.87577110799	2972.84644944296	2076.47382833287	1390.74838523085	1566.42097801201	1339.01188343693	2142	1593.2	0.427031095273432	0.15005455812337
eca-miR-187	MIMAT0012999	109	53	146	35	62	86	154	74	7.40323261812673	5.58958641068189	15.1223031806347	2.8017778961818	6.42774863231505	5.9052217403897	10.1561481396871	8.68878282833501	7.7	7.8	-0.0186156781673469	0.889402144214324
eca-miR-188-5p	MIMAT0013198	0	2	0	1	0	0	2	0	0	0.210927789082335	0	0.0800507970337657	0	0	0.131898027788145	0	0.1	0	Inf	0.998971024074128
eca-miR-18a	MIMAT0013085	800	426	406	276	308	259	333	199	54.3356522431319	44.9276190745375	42.0524321324498	22.0940199813193	31.9313964315006	17.7843305902434	21.9610216267261	23.3657808491712	40.9	23.8	0.781139269633805	0.126345943672587
eca-miR-18b	MIMAT0013200	3	2	3	4	0	3	0	0	0.203758695911745	0.210927789082335	0.310732257136329	0.320203188135063	0	0.205996107222896	0	0	0.3	0.1	1.58496250072116	0.182664479377362
eca-miR-1905c	MIMAT0012985	0	0	0	0	0	0	1	0	0	0	0	0	0	0	0.0659490138940723	0	0	0	NA	1
eca-miR-190a	MIMAT0012896	364	337	244	551	453	179	251	117	24.722721770625	35.5413324603735	25.2728902470881	44.1079891656049	46.9640343619148	12.2911010642995	16.5532024874121	13.7376701475027	32.4	22.4	0.532495080827021	0.264745407843194
eca-miR-190b	MIMAT0012958	404	159	229	286	412	364	281	193	27.4395043827816	16.7687592320457	23.7192289614064	22.894527951657	42.7134263953839	24.9941943430448	18.5316729042343	22.661284944171	22.7	27.2	-0.260914353959424	0.756329171740693
eca-miR-191a	MIMAT0013079	153299	132311	137241	185157	106919	194178	205182	124112	10412.0014415249	13954.0333506364	14215.0685672156	14821.965426381	11084.6525164273	13333.3040361092	13531.5505688135	14572.7326268962	13350.8	13130.6	0.0239933515750657	1
eca-miR-191b	MIMAT0034750	374	231	223	282	234	269	433	167	25.4019174236642	24.3621596390097	23.0977644471338	22.5743247635219	24.2595674187374	18.4709842809864	28.5559230161333	19.6084693558371	23.9	22.7	0.0743183206898335	0.927454243840628
eca-miR-192	MIMAT0013049	542	359	344	428	207	273	502	268	36.8124043947219	37.8615381402792	35.6306321516324	34.2617411304517	21.4603865627293	18.7456457572836	33.1064049748243	31.4674837566728	36.1	26.2	0.462432025349721	0.397979274221793
eca-miR-193a-3p	MIMAT0013026	33	38	47	39	36	49	47	23	2.24134565502919	4.00762799256437	4.86813869513582	3.12198108431686	3.73224114134422	3.36460308464064	3.0996036530214	2.70056763583386	3.6	3.2	0.169925001442312	0.930075204609713
eca-miR-193a-5p	MIMAT0013025	1279	592	904	1033	1090	1375	1540	741	86.8691240237072	62.4346255683713	93.6339868170804	82.69247333588	113.0039678907	94.4148824771609	101.561481396871	87.0052442675168	81.4	99	-0.282399730700725	0.568388837740997
eca-miR-193b	MIMAT0013056	433	246	360	466	302	583	327	246	29.4091717765952	25.9441180571273	37.2878708563595	37.3036714177348	31.3093562412765	40.0319101703162	21.5653275433616	28.8843321050056	32.5	30.4	0.0963683944722313	0.873973756171316
eca-miR-194	MIMAT0013050	562	548	427	499	343	402	648	445	38.1707957008002	57.7942142085599	44.2275579324041	39.9453477198491	35.5599642078075	27.6034783678681	42.7349610033589	52.2501129541768	45	39.5	0.188072348152572	0.723900639551811
eca-miR-195	MIMAT0013027	994	1166	2583	631	1556	1569	1194	1574	67.5120479120914	122.970901035002	267.540473394379	50.5120529283062	161.3157559981	107.735964077575	78.7431225895223	184.812759078369	127.1	133.2	-0.0676300520663032	0.848190433436885
eca-miR-196a	MIMAT0013028	43373	30113	16081	14915	21985	43996	46149	35099	2945.8753059267	3175.83425631818	1665.62847566977	1193.95763775862	2279.25893034591	3021.00157779285	3043.48104219754	4121.18362826663	2245.3	3116.2	-0.47287960975375	0.13186968419102
eca-miR-196b	MIMAT0012939	9237	6475	5126	4499	4072	8098	16480	7954	627.373024712262	682.878717154061	530.937850026941	360.148535854912	422.157942432047	556.052158763672	1086.83974897431	933.926738061847	550.3	749.7	-0.446095073478499	0.184460764249305
eca-miR-197	MIMAT0012959	440	382	389	280	296	820	527	327	29.8846087337226	40.2872077147261	40.2916160086773	22.4142231694544	30.6873160510525	56.305602640925	34.7551303221761	38.3950268225074	33.2	40	-0.2688167584278	0.504803686292491
eca-miR-199a-3p	MIMAT0012961	558	605	478	47	20	41	27	42	37.8991174395845	63.8056561974065	49.5100063037217	3.76238746058699	2.07346730074679	2.81528013204625	1.78062337513995	4.93147133500095	38.7	2.9	3.73820876101684	5.07708990686031e-09
eca-miR-199a-5p	MIMAT0012960	145	130	124	25	6	0	9	9	9.84833696906766	13.7103062903518	12.8435999616349	2.00126992584414	0.622040190224037	0	0.593541125046651	1.0567438575002	9.6	0.6	4	1.44916611006043e-08
eca-miR-199b-3p	MIMAT0013781	585	611	508	46	22	47	48	42	39.7329457027902	64.4384395646535	52.617328875085	3.68233666355322	2.28081403082147	3.22727234649204	3.16555266691547	4.93147133500095	40.1	3.4	3.55999558520458	2.69547788168352e-08
eca-miR-199b-5p	MIMAT0013780	6	5	5	11	0	1	3	16	0.40751739182349	0.527319472705839	0.517887095227215	0.880558767371423	0	0.0686653690742988	0.197847041682217	1.87865574666703	0.6	0.5	0.263034405833794	0.628208214141742
eca-miR-19a	MIMAT0013086	756	839	773	777	488	557	647	570	51.3471913697597	88.4842075200397	80.0653449221274	62.199469295236	50.5926021382217	38.2466105743844	42.6690119894648	66.9271109750129	70.5	49.6	0.507283136899281	0.311141370670664
eca-miR-19b	MIMAT0013087	15535	13740	13898	15667	9447	12104	11618	9841	1055.13044699632	1449.07391099564	1439.51896989357	1254.15583712801	979.402279507746	831.125627275313	766.195643421332	1155.49070018439	1299.5	933.1	0.477853026212986	0.121868780071118
eca-miR-200a	MIMAT0012909	402862	413467	335773	717562	336644	547075	531259	316602	27362.2119174658	43605.840084253	34778.5007251455	57441.410021143	34901.0162996301	37565.106786322	35036.007172351	37174.1354191422	40797	36169.1	0.173705368090141	0.238173098972671
eca-miR-200b	MIMAT0012910	456507	436895	446163	531444	461483	759646	679931	410967	31005.7569981943	46076.6482055635	46212.412013572	42542.5157788126	47843.4955175266	52161.3729558148	44840.7789660105	48254.0947650318	41459.3	48274.9	-0.219577512530867	0.166098477763342
eca-miR-200c	MIMAT0012974	807087	523801	596630	358029	465035	1125853	1062614	548550	54816.9982024408	55242.0934245582	61797.3955250826	28660.5068112021	48211.7433101392	77307.1117684065	70078.3454500357	64408.5381146375	50129.2	65001.4	-0.374819580561741	0.00239565657128815
eca-miR-204b	MIMAT0013112	27549	46210	19445	70856	20916	37021	38925	21818	1871.11610455755	4873.48656674736	2014.06291333864	5672.07927462451	2168.43210312099	2542.06062849962	2567.06536582676	2561.78194254883	3607.7	2459.8	0.552538357075941	0.051188699955452
eca-miR-205	MIMAT0012962	330	267	344	59	20	72	147	385	22.4134565502919	28.1588598424918	35.6306321516324	4.72299702499218	2.07346730074679	4.94390657334951	9.69450504242863	45.2051539041754	22.7	15.5	0.550424082016677	0.211616246326738
eca-miR-206	MIMAT0013098	5	2	4	0	2	0	3	3	0.339597826519575	0.210927789082335	0.414309676181772	0	0.207346730074679	0	0.197847041682217	0.352247952500068	0.2	0.2	0	0.770458954918722
eca-miR-208b	MIMAT0012900	0	1	0	0	0	2	4	0	0	0.105463894541168	0	0	0	0.137330738148598	0.263796055576289	0	0	0.1	-Inf	0.269035002795826
eca-miR-20a	MIMAT0013088	7548	7248	6906	4408	5193	6587	6272	3879	512.65687891395	764.402307634384	715.305655927829	352.863913324839	538.375784638904	452.298786092406	413.632215143621	455.456602582588	586.3	464.9	0.334718630877509	0.418817050408224
eca-miR-20b	MIMAT0013202	44	20	31	131	9	84	23	30	2.98846087337226	2.10927789082335	3.21089999040873	10.4866544114233	0.933060285336056	5.7678910022411	1.51682731956366	3.52247952500068	4.7	2.9	0.696607856550065	0.297158162195115
eca-miR-21	MIMAT0013029	498596	370138	339809	547347	355599	485530	463896	321085	33864.4235822708	39036.1949976787	35196.5391884129	43815.5636040406	36866.1449339129	33339.0966466443	30593.4837494046	37700.5112761615	37978.2	34624.8	0.133365791813359	0.266210655859084
eca-miR-211	MIMAT0012901	4484	2740	1371	846	1860	259	1792	2277	304.551330822754	288.9710710428	142.004641511302	67.7229742905658	192.832458969452	17.7843305902434	118.180632898178	267.356195947552	200.8	149	0.430446938601248	0.135830472583945
eca-miR-2114	MIMAT0034714	3	2	5	2	0	8	0	1	0.203758695911745	0.210927789082335	0.517887095227215	0.160101594067531	0	0.54932295259439	0	0.117415984166689	0.3	0.2	0.584962500721156	0.779794612850092
eca-miR-212	MIMAT0013030	1	0	0	0	0	0	0	0	0.0679195653039149	0	0	0	0	0	0	0	0	0	NA	0.984850607757313
eca-miR-214	MIMAT0012963	10	5	5	3	0	0	5	0	0.679195653039149	0.527319472705839	0.517887095227215	0.240152391101297	0	0	0.329745069470362	0	0.5	0.1	2.32192809488736	0.0631057857104421
eca-miR-215	MIMAT0013190	50	24	29	13	16	30	48	52	3.39597826519575	2.53113346898803	3.00374515231784	1.04066036143895	1.65877384059743	2.05996107222896	3.16555266691547	6.10563117666785	2.5	3.2	-0.356143810225275	0.681594225033594
eca-miR-216a	MIMAT0013072	6	4	1	0	1	3	2	6	0.40751739182349	0.421855578164671	0.103577419045443	0	0.10367336503734	0.205996107222896	0.131898027788145	0.704495905000136	0.2	0.3	-0.584962500721156	1
eca-miR-217	MIMAT0013074	3	0	0	0	3	5	2	0	0.203758695911745	0	0	0	0.311020095112019	0.343326845371494	0.131898027788145	0	0.1	0.2	-1	0.295829060576544
eca-miR-218	MIMAT0012928	10	9	7	0	1	2	0	0	0.679195653039149	0.949175050870509	0.725041933318101	0	0.10367336503734	0.137330738148598	0	0	0.6	0.1	2.58496250072116	0.0130683814334911
eca-miR-219-5p	MIMAT0013099	7	4	3	30	5	7	4	4	0.475436957127404	0.421855578164671	0.310732257136329	2.40152391101297	0.518366825186698	0.480657583520092	0.263796055576289	0.469663936666757	0.9	0.4	1.16992500144231	0.176356885458133
eca-miR-22	MIMAT0013031	28241	21284	27742	26140	38088	37247	39363	23889	1918.11644374786	2244.69353141421	2873.44475915868	2092.52783446264	3948.71112754219	2557.57900191041	2595.95103391237	2804.95044575804	2282.2	2976.8	-0.383337068207052	0.23807840205263
eca-miR-221	MIMAT0013203	1026	939	1679	177	178	292	285	344	69.6854740018167	99.0305969741565	173.906486577299	14.1689910749765	18.4538589766464	20.0502877696953	18.7954689598106	40.3910985533411	89.2	24.4	1.87016256235742	0.000550021672138935
eca-miR-222	MIMAT0013204	28	23	62	10	8	11	18	10	1.90174782850962	2.42566957444686	6.42179998081746	0.800507970337657	0.829386920298716	0.755319059817287	1.1870822500933	1.17415984166689	2.9	1	1.53605290024021	0.0449027278432434
eca-miR-223	MIMAT0013205	778	74	61	203	30	154	263	635	52.8414218064458	7.80432819604641	6.31822256177202	16.2503117978544	3.11020095112019	10.574466837442	17.344590654141	74.5591499458478	20.8	26.4	-0.343954401217361	0.879203414697868
eca-miR-224	MIMAT0013206	3	2	2	0	0	0	4	0	0.203758695911745	0.210927789082335	0.207154838090886	0	0	0	0.263796055576289	0	0.2	0.1	1	0.68047247590862
eca-miR-23a	MIMAT0012986	7597	4431	6297	4249	5192	4063	6478	3413	515.984937613842	467.310516711914	652.227007729154	340.135836596471	538.272111273867	278.987394548876	427.2177120058	400.740753960911	493.9	411.3	0.264027896878062	0.453701909933021
eca-miR-23b	MIMAT0013113	3442	2863	3186	3333	3524	4370	4023	1864	233.779143776075	301.943130071363	329.997657078781	266.809306513541	365.344938391584	300.067662854686	265.312882895853	218.863394486709	283.1	287.4	-0.0217483125515891	0.892057619589356
eca-miR-24	MIMAT0012987	3021	1554	1811	2183	1838	1673	2103	1165	205.185006783127	163.890892116975	187.578705891297	174.750889924711	190.55164493863	114.877162461302	138.690776219234	136.789621554193	182.9	145.2	0.333013621752966	0.385472088877327
eca-miR-2483	MIMAT0034700	11391	14579	9787	13375	8540	14307	11476	9762	773.671768376895	1537.55811851568	1013.71220019775	1070.67941032662	885.37053741888	982.395435345993	756.830883448374	1146.21483743522	1098.9	942.7	0.221189473679919	0.516271994127581
eca-miR-25	MIMAT0013057	39093	29568	29892	33686	30236	44831	38504	28363	2655.17956642595	3118.35643379325	3096.13621010638	2696.59114887943	3134.667865269	3078.33716096989	2539.30083097736	3330.26955891981	2891.6	3020.6	-0.0629671536293937	0.891280115162557
eca-miR-26a	MIMAT0012975	547113	361422	365415	599941	473111	580766	648591	326657	37159.6771321208	38116.9716928579	37848.7425804905	48025.7552232345	49049.0094061807	39878.5117358042	42773.9368705703	38354.7531399382	40287.8	42514.1	-0.0775983709243311	0.755979273114636
eca-miR-27a	MIMAT0012988	4806	2845	4870	3452	3358	2783	4584	2142	326.421430850615	300.044779969622	504.422030751307	276.335351360559	348.135159795386	191.095722133774	302.310279690427	251.505038085049	351.8	273.3	0.364270022948754	0.372793047829542
eca-miR-27b	MIMAT0013114	13241	15650	15499	17443	14402	25614	22584	12845	899.322964189137	1650.50994956927	1605.34641778532	1396.32605265998	1493.10380326776	1758.79476346909	1489.39252978373	1508.20831662113	1387.9	1562.4	-0.170860230730511	0.48092151365566
eca-miR-28-3p	MIMAT0013093	13474	9047	10357	11832	12283	17411	15374	10044	915.14822290495	954.131853913944	1072.75132905365	947.161030503516	1273.41994275364	1195.53274095262	1013.90013960747	1179.32614497023	972.3	1165.5	-0.261475577977232	0.46864245827608
eca-miR-28-5p	MIMAT0013092	1242	977	966	1185	1369	1332	1338	901	84.3561001074623	103.038224966721	100.055786797898	94.8601944850124	141.928836736118	91.462271606966	88.2397805902687	105.791801734187	95.6	106.9	-0.161179329739742	0.777864972023386
eca-miR-296	MIMAT0013107	9	1	7	4	4	12	6	6	0.611276087735234	0.105463894541168	0.725041933318101	0.320203188135063	0.414693460149358	0.823984428891586	0.395694083364434	0.704495905000136	0.4	0.6	-0.584962500721156	0.735241681538298
eca-miR-299	MIMAT0013130	7	4	3	1	0	1	4	3	0.475436957127404	0.421855578164671	0.310732257136329	0.0800507970337657	0	0.0686653690742988	0.263796055576289	0.352247952500068	0.3	0.2	0.584962500721156	0.463796897425851
eca-miR-29a	MIMAT0012940	551996	379789	417921	734477	304621	625620	619198	389882	37491.3283694998	40054.0270438955	43287.1785448906	58795.4692529692	31581.0841310394	42958.4282002628	40835.4975051818	45778.3787388772	44907	40288.3	0.156579415490516	0.31318909174581
eca-miR-29b	MIMAT0012941	110391	60221	63624	181131	83474	61614	89755	48903	7497.70873346447	6351.14119316366	6590.00970934726	14499.680917523	8654.03047312688	4230.74805014385	5919.25374206246	5741.99387370361	8734.6	6136.5	0.509325598654591	0.00724799487876951
eca-miR-29c	MIMAT0012964	411979	308138	303053	958606	214048	394535	408657	272841	27981.4345943416	32497.4335361263	31389.4475739786	76737.1743413501	22191.0764395124	27090.8913877285	26950.5261709099	32035.8945360237	42151.4	27067.1	0.639040225229264	1.66656174793615e-05
eca-miR-301a	MIMAT0013032	23	25	17	21	2	3	9	5	1.56215000199004	2.63659736352919	1.76081612377253	1.68106673770908	0.207346730074679	0.205996107222896	0.593541125046651	0.587079920833447	1.9	0.4	2.24792751344359	0.00569755527027403
eca-miR-301b-3p	MIMAT0013001	0	2	1	0	0	0	0	0	0	0.210927789082335	0.103577419045443	0	0	0	0	0	0.1	0	Inf	0.311058052599619
eca-miR-3065	MIMAT0034658	34	44	21	8	11	57	53	6	2.30926522033311	4.64041135981138	2.1751257999543	0.640406376270126	1.14040701541073	3.91392603723503	3.49529773638583	0.704495905000136	2.4	2.3	0.0614005446641433	0.775268563600235
eca-miR-30b	MIMAT0013005	41946	56103	35978	61411	28453	35934	42441	26633	2848.95408623802	5916.84087544313	3726.50838241695	4915.99949664059	2949.81825540742	2467.42137231585	2798.94209867832	3127.13990631144	4352.1	2835.8	0.617955918919683	0.0205622610060179
eca-miR-30c	MIMAT0012915	25222	33728	24369	31216	19324	26313	29603	17477	1713.06727609534	3557.08623508451	2524.0781247184	2498.86568020603	2003.38410598155	1806.79185645202	1952.28865830622	2052.07915528123	2573.3	1953.6	0.397484553453613	0.208085473735924
eca-miR-30d	MIMAT0013006	164605	145284	129761	304586	139010	192134	192610	99922	11179.9000468509	15322.216454519	13440.3094727557	24382.3520653266	14411.6344738406	13192.9520217213	12702.4395661373	11732.4399699039	16081.2	13009.9	0.305765193419732	0.108517788091501
eca-miR-30e	MIMAT0012916	56198	45619	37391	64674	29917	42234	48670	25317	3816.94373094941	4811.15740507353	3872.86327552816	5177.20524736177	3101.59606182209	2900.01319748394	3209.7385062245	2972.62047114808	4419.5	3046	0.536967217763511	0.0458558490573303
eca-miR-31	MIMAT0013115	258	183	198	4	14	12	33	25	17.5232478484101	19.2998927010337	20.5083289709977	0.320203188135063	1.45142711052275	0.823984428891586	2.17631745850439	2.93539960416723	14.4	1.8	3	6.50782024749248e-06
eca-miR-32	MIMAT0013180	2632	1165	1147	2978	1802	1274	1412	669	178.764295879904	122.86543714046	118.803299645123	238.391273566554	186.819403797286	87.4796802006567	93.1200076184301	78.5512934075152	164.7	111.5	0.562796844918688	0.141561611091393
eca-miR-3200	MIMAT0034551	579	290	339	371	347	461	471	237	39.3254283109667	30.5845294169386	35.1127450564052	29.6988456995271	35.9746576679568	31.6547351432517	31.0619855441081	27.8275882475054	33.7	31.6	0.0928240330047557	0.852400641500996
eca-miR-323-3p	MIMAT0013132	25	37	15	3	10	7	7	23	1.69798913259787	3.90216409802321	1.55366128568164	0.240152391101297	1.0367336503734	0.480657583520092	0.461643097258506	2.70056763583386	1.8	1.2	0.584962500721156	0.267857212965764
eca-miR-323-5p	MIMAT0013131	0	0	0	0	0	1	0	0	0	0	0	0	0	0.0686653690742988	0	0	0	0	NA	1
eca-miR-324-3p	MIMAT0013034	170	86	115	98	142	186	136	88	11.5463261016655	9.06989493054042	11.9114031902259	7.84497810930904	14.7216178353022	12.7717586478196	8.96906588959383	10.3326066066687	10.1	11.7	-0.21215323683161	0.748419293846113
eca-miR-324-5p	MIMAT0013033	1052	340	720	956	930	771	762	375	71.4513826997185	35.857724143997	74.5757417127189	76.5285619642801	96.4162294847258	52.9409995562844	50.2531485872831	44.0309940625085	64.6	60.9	0.0850919367875926	0.75890227826221
eca-miR-326	MIMAT0012989	92	47	47	85	97	115	144	36	6.24860000796017	4.95680304343488	4.86813869513582	6.80431774787009	10.0563164086219	7.89651744354436	9.49665800074641	4.22697543000082	5.7	7.9	-0.470890734012361	0.430122250189799
eca-miR-328	MIMAT0012929	99	29	46	50	72	62	100	34	6.72403696508758	3.05845294169386	4.76456127609038	4.00253985168829	7.46448228268845	4.25725288260653	6.59490138940723	3.99214346166744	4.6	5.6	-0.283792966000591	0.740006890695723
eca-miR-329a	MIMAT0013133	0	1	0	2	0	0	1	0	0	0.105463894541168	0	0.160101594067531	0	0	0.0659490138940723	0	0.1	0	Inf	0.689763332426804
eca-miR-329b	MIMAT0034487	14	12	15	2	4	2	16	5	0.950873914254809	1.26556673449401	1.55366128568164	0.160101594067531	0.414693460149358	0.137330738148598	1.05518422230516	0.587079920833447	1	0.5	1	0.41249445442707
eca-miR-330	MIMAT0013012	138	48	78	125	105	107	168	47	9.37290001194026	5.06226693797605	8.07903868554455	10.0063496292207	10.8857033289207	7.34719449094997	11.0794343342041	5.5185512558344	8.1	8.7	-0.103093492964103	0.885427783147802
eca-miR-331	MIMAT0013188	2688	1720	2322	2348	2130	3342	2586	1388	182.567791536923	181.397898610808	240.506767023518	187.959271435282	220.824267529533	229.479663446307	170.544149930071	162.973386023365	198.1	196	0.0153752258869158	0.978811299476516
eca-miR-335	MIMAT0012942	280	137	141	51	74	111	72	94	19.0174782850962	14.44855355214	14.6044160854075	4.08259064872205	7.67182901276312	7.62185596724717	4.74832900037321	11.0371025116688	13	7.8	0.736965594166206	0.162334309739359
eca-miR-337-5p	MIMAT0013134	0	1	0	0	0	0	0	0	0	0.105463894541168	0	0	0	0	0	0	0	0	NA	0.984850607181805
eca-miR-338-3p	MIMAT0013036	6	0	4	2	1	3	3	2	0.40751739182349	0	0.414309676181772	0.160101594067531	0.10367336503734	0.205996107222896	0.197847041682217	0.234831968333379	0.2	0.2	0	0.779240623175568
eca-miR-33a	MIMAT0013189	41	41	34	75	40	17	35	24	2.78470217746051	4.32401967618788	3.52163224754506	6.00380977753243	4.14693460149358	1.16731127426308	2.30821548629253	2.81798362000055	4.2	2.6	0.691877704637668	0.244210443013029
eca-miR-33b	MIMAT0013037	444	221	174	851	315	159	189	77	30.1562869949382	23.3075206935981	18.0224709139071	68.1232282757346	32.657109986762	10.9177936828135	12.4643636259797	9.04103078083508	34.9	16.3	1.09835507197857	0.0287493777546553
eca-miR-340-3p	MIMAT0013067	1020	845	752	993	1178	778	894	525	69.2779566099932	89.1169908872867	77.8902191221731	79.4904414545294	122.127224013986	53.4216571398045	58.9584184213006	61.6433916875119	78.9	74	0.0925000294971465	0.777750373404315
eca-miR-340-5p	MIMAT0013066	17928	15528	10104	26114	9962	17480	12364	8682	1217.66196676859	1637.64335443525	1046.54624203516	2090.44651373976	1032.79406250198	1200.27065141874	815.39360778631	1019.4055745352	1498.1	1017	0.558814249467005	0.0734906272817321
eca-miR-342-3p	MIMAT0013137	39	34	34	61	27	43	65	44	2.64886304685268	3.5857724143997	3.52163224754506	4.88309861905971	2.79918085600817	2.95261087019485	4.2866859031147	5.16630330333433	3.7	3.8	-0.0384741478146355	0.955181625674028
eca-miR-342-5p	MIMAT0013136	4	0	5	2	0	3	2	2	0.27167826121566	0	0.517887095227215	0.160101594067531	0	0.205996107222896	0.131898027788145	0.234831968333379	0.2	0.1	1	0.658625788507084
eca-miR-345-3p	MIMAT0013139	20	9	12	31	24	14	22	13	1.3583913060783	0.949175050870509	1.24292902854532	2.48157470804674	2.48816076089615	0.961315167040183	1.45087830566959	1.52640779416696	1.5	1.6	-0.0931094043914815	0.981613138994277
eca-miR-345-5p	MIMAT0013138	327	347	323	879	272	281	261	162	22.2096978543802	36.5959714057852	33.4555063516781	70.3646505926801	28.1991552901564	19.294968709878	17.2126926263529	19.0213894350037	40.7	20.9	0.961525852185364	0.0751727006519698
eca-miR-34a	MIMAT0012917	20380	12743	15036	24933	14206	17586	16180	11716	1384.20074089379	1343.9264081381	1557.39007276728	1995.90652244288	1472.78382372045	1207.54918054062	1067.05504480609	1375.64567049693	1570.4	1280.8	0.294086864949914	0.269209055808013
eca-miR-34b-3p	MIMAT0012991	1	1	1	0	0	0	0	0	0.0679195653039149	0.105463894541168	0.103577419045443	0	0	0	0	0	0.1	0	Inf	0.296223747656046
eca-miR-34b-5p	MIMAT0012990	1	2	0	0	0	0	0	0	0.0679195653039149	0.210927789082335	0	0	0	0	0	0	0.1	0	Inf	0.299904973880029
eca-miR-34c	MIMAT0012992	15	12	7	0	1	0	0	2	1.01879347955872	1.26556673449401	0.725041933318101	0	0.10367336503734	0	0	0.234831968333379	0.8	0.1	3	0.00331395952535146
eca-miR-350	MIMAT0013191	261	584	311	657	243	258	263	203	17.7270065443218	61.590914412042	32.2125773231327	52.5933736511841	25.1926277040735	17.7156652211691	17.344590654141	23.8354447858379	41	21	0.965234581839323	0.0871569037544944
eca-miR-3548	MIMAT0034603	412	292	401	603	463	432	658	280	27.9828609052129	30.795457206021	41.5345450372226	48.2706306113607	48.0007680122882	29.6634394400971	43.3944511422996	32.876475566673	37.1	38.5	-0.0534392589614604	0.909251183445601
eca-miR-361-3p	MIMAT0013209	2734	1009	2154	3093	2884	2368	4478	1528	185.692091540903	106.413069592038	223.105760623884	247.597115225437	298.993984767687	162.59959396794	295.319684217656	179.411623806701	190.7	234.1	-0.295820090799257	0.514171691605016
eca-miR-361-5p	MIMAT0013208	5113	4660	4177	3255	4066	7764	6819	3924	347.272737398917	491.461748561842	432.642879352815	260.565344344907	421.535902241822	533.117925492856	449.706325743679	460.740321870089	383	466.3	-0.283914037527575	0.376830619649773
eca-miR-362-3p	MIMAT0013211	0	0	1	4	0	2	0	1	0	0	0.103577419045443	0.320203188135063	0	0.137330738148598	0	0.117415984166689	0.1	0.1	0	0.809767147038832
eca-miR-362-5p	MIMAT0013210	26	10	10	4	6	30	20	5	1.76590869790179	1.05463894541168	1.03577419045443	0.320203188135063	0.622040190224037	2.05996107222896	1.31898027788145	0.587079920833447	1	1.1	-0.137503523749935	0.77009402552595
eca-miR-363	MIMAT0013212	110	48	64	196	18	152	74	84	7.47115218343064	5.06226693797605	6.62895481890835	15.6899562186181	1.86612057067211	10.4371360992934	4.88022702816135	9.86294267000191	8.7	6.8	0.355480654598389	0.520281335198127
eca-miR-365	MIMAT0013038	16267	14314	14201	24317	14938	18977	15609	12559	1104.84756879878	1509.61018646227	1470.90292786433	1946.59523147008	1548.67272692778	1303.06270892297	1029.39815787257	1474.62734514945	1508	1338.9	0.171588216183015	0.486732986161125
eca-miR-369-3p	MIMAT0013141	43	61	30	21	21	18	42	24	2.92054130806834	6.43329756701123	3.10732257136329	1.68106673770908	2.17714066578413	1.23597664333738	2.76985858355104	2.81798362000055	3.5	2.3	0.605721060887954	0.364784649450671
eca-miR-369-5p	MIMAT0013140	25	29	19	8	3	10	24	11	1.69798913259787	3.05845294169386	1.96797096186342	0.640406376270126	0.311020095112019	0.686653690742988	1.58277633345774	1.29157582583358	1.8	1	0.84799690655495	0.284179390979212
eca-miR-370	MIMAT0013142	1	1	5	0	0	0	2	0	0.0679195653039149	0.105463894541168	0.517887095227215	0	0	0	0.131898027788145	0	0.2	0	Inf	0.354736860860774
eca-miR-374a	MIMAT0013213	38788	31211	24639	45608	20084	35462	33759	20559	2634.46409900825	3291.63361252439	2552.04402786067	3650.95675111599	2082.17586340993	2435.01131811278	2226.37276004999	2413.95521848297	3032.3	2289.4	0.405442943224838	0.155268289348725
eca-miR-374b	MIMAT0013214	835	698	820	487	530	1286	1070	547	56.712837028769	73.6137983897351	84.9334836172632	38.9847381554439	54.9468834697899	88.3036646295483	70.5654448666574	64.2265433391791	63.6	69.5	-0.127986212326514	0.647009501304398
eca-miR-376a	MIMAT0013143	3	0	2	0	0	1	3	0	0.203758695911745	0	0.207154838090886	0	0	0.0686653690742988	0.197847041682217	0	0.1	0.1	0	0.977576505471903
eca-miR-376b	MIMAT0013144	3	7	0	0	0	0	0	3	0.203758695911745	0.738247261788174	0	0	0	0	0	0.352247952500068	0.2	0.1	1	0.276219928742895
eca-miR-376c	MIMAT0013145	27	56	44	26	5	12	29	24	1.8338282632057	5.90597809430539	4.55740643799949	2.08132072287791	0.518366825186698	0.823984428891586	1.9125214029281	2.81798362000055	3.6	1.5	1.26303440583379	0.0855658277400038
eca-miR-377	MIMAT0013146	5	14	2	2	5	1	3	3	0.339597826519575	1.47649452357635	0.207154838090886	0.160101594067531	0.518366825186698	0.0686653690742988	0.197847041682217	0.352247952500068	0.5	0.3	0.736965594166206	0.357809115530399
eca-miR-378	MIMAT0013068	13233	8741	8888	10835	5861	19735	23599	11374	898.779607666706	921.859902184347	920.596100475897	867.350385860852	607.629592483847	1355.11105868129	1556.33077888621	1335.48940391192	902.1	1213.6	-0.427933716951874	0.143595009112146
eca-miR-379	MIMAT0013147	330	267	172	75	59	90	192	217	22.4134565502919	28.1588598424918	17.8153160758162	6.00380977753243	6.11672853720303	6.17988321668689	12.6622106676619	25.4792685641716	18.6	12.6	0.561878887608115	0.272397194749826
eca-miR-380	MIMAT0013148	0	6	4	0	0	1	3	0	0	0.632783367247006	0.414309676181772	0	0	0.0686653690742988	0.197847041682217	0	0.3	0.1	1.58496250072116	0.392758911860102
eca-miR-381	MIMAT0013149	5	7	7	7	4	3	2	3	0.339597826519575	0.738247261788174	0.725041933318101	0.56035557923636	0.414693460149358	0.205996107222896	0.131898027788145	0.352247952500068	0.6	0.3	1	0.262004868542352
eca-miR-382	MIMAT0013150	191	186	139	36	40	73	213	153	12.9726369730478	19.6162843846572	14.3972612473166	2.88182869321557	4.14693460149358	5.01257194242381	14.0471399594374	17.9646455775035	12.5	10.3	0.279283757478869	0.678859387858171
eca-miR-3958	MIMAT0034486	27	42	56	17	17	46	31	58	1.8338282632057	4.42948357072904	5.8003354665448	1.36086354957402	1.76244720563477	3.15860697741775	2.04441943071624	6.81012708166798	3.4	3.4	0	0.952945251675009
eca-miR-3959	MIMAT0034484	44	48	28	20	3	20	30	22	2.98846087337226	5.06226693797605	2.9001677332724	1.60101594067531	0.311020095112019	1.37330738148598	1.97847041682217	2.58315165166717	3.1	1.6	0.954196310386875	0.168945933216879
eca-miR-409-3p	MIMAT0013152	62	61	43	9	19	19	42	52	4.21101304884272	6.43329756701123	4.45382901895405	0.720457173303892	1.96979393570945	1.30464201241168	2.76985858355104	6.10563117666785	4	3	0.415037499278844	0.492986163166135
eca-miR-409-5p	MIMAT0013151	34	31	26	11	10	20	26	35	2.30926522033311	3.2693807307762	2.69301289518152	0.880558767371423	1.0367336503734	1.37330738148598	1.71467436124588	4.10955944583413	2.3	2.1	0.131244533278252	0.766656008018947
eca-miR-410	MIMAT0013153	0	1	0	0	0	0	2	0	0	0.105463894541168	0	0	0	0	0.131898027788145	0	0	0	NA	1
eca-miR-411	MIMAT0013154	151	142	92	51	25	49	98	95	10.2558543608912	14.9758730248458	9.52912255218075	4.08259064872205	2.59183412593349	3.36460308464064	6.46300336161909	11.1545184958355	9.7	5.9	0.717269792825286	0.221603444329358
eca-miR-421	MIMAT0013216	0	0	1	0	0	0	0	0	0	0	0.103577419045443	0	0	0	0	0	0	0	NA	0.984850607353781
eca-miR-423-3p	MIMAT0013040	4029	1794	2275	1446	2638	5818	3754	2598	273.647928609473	189.202226806855	235.638628328383	115.753452510825	273.490336968502	399.49511727427	247.572598158347	305.046726865059	203.6	306.4	-0.589678735849262	0.159711943096842
eca-miR-423-5p	MIMAT0013039	7902	3241	4524	3699	5684	7692	6387	3819	536.700405031536	341.808482207925	468.584243761584	296.1078982279	589.279406872238	528.174018919506	421.21635174144	448.411643532587	410.8	496.8	-0.274228991902286	0.534815579098505
eca-miR-424	MIMAT0013217	7	1	0	1	0	0	1	4	0.475436957127404	0.105463894541168	0	0.0800507970337657	0	0	0.0659490138940723	0.469663936666757	0.2	0.1	1	0.606576113003669
eca-miR-425	MIMAT0034749	1777	1687	1433	1658	1009	2385	2232	1037	120.693067545057	177.91759009095	148.42644149212	132.724221481984	104.606425322676	163.766905242203	147.198199011569	121.760375580857	144.9	134.3	0.109598290129487	0.963175899559048
eca-miR-429	MIMAT0012919	56621	34949	42709	88232	58766	68948	72561	36563	3845.67370707297	3685.85765031927	4423.68799001182	7063.04192388322	6092.46896978429	4734.33986693475	4785.32639716778	4293.08062908666	4754.6	4976.3	-0.0657494884272086	0.931592774404516
eca-miR-431	MIMAT0013156	16	9	13	1	0	0	0	0	1.08671304486264	0.949175050870509	1.34650644759076	0.0800507970337657	0	0	0	0	0.9	0	Inf	3.44227112982646e-05
eca-miR-432	MIMAT0013157	68	63	37	11	15	12	84	59	4.61853044066621	6.64422535609357	3.83236450468139	0.880558767371423	1.55510047556009	0.823984428891586	5.53971716710207	6.92754306583467	4	3.7	0.112474729258412	0.860751876619166
eca-miR-433	MIMAT0013158	1	1	1	1	0	0	0	0	0.0679195653039149	0.105463894541168	0.103577419045443	0.0800507970337657	0	0	0	0	0.1	0	Inf	0.201658157124784
eca-miR-449a	MIMAT0013102	24	23	16	26	5	9	19	10	1.63006956729396	2.42566957444686	1.65723870472709	2.08132072287791	0.518366825186698	0.617988321668689	1.25303126398737	1.17415984166689	1.9	0.9	1.07800251200127	0.139307393560869
eca-miR-449b	MIMAT0034490	0	1	0	2	2	0	0	0	0	0.105463894541168	0	0.160101594067531	0.207346730074679	0	0	0	0.1	0.1	0	1
eca-miR-450a	MIMAT0013219	0	0	2	0	0	0	0	0	0	0	0.207154838090886	0	0	0	0	0	0.1	0	Inf	0.486844551309834
eca-miR-450b-5p	MIMAT0013220	6	1	1	1	0	0	0	5	0.40751739182349	0.105463894541168	0.103577419045443	0.0800507970337657	0	0	0	0.587079920833447	0.2	0.1	1	0.608997759187613
eca-miR-450c	MIMAT0013222	0	0	0	0	1	0	0	0	0	0	0	0	0.10367336503734	0	0	0	0	0	NA	1
eca-miR-451	MIMAT0013041	0	3	0	34	1	18	4	878	0	0.316391683623503	0	2.72172709914804	0.10367336503734	1.23597664333738	0.263796055576289	103.091234098353	0.8	26.2	-5.03342300153745	3.56139767152571e-11
eca-miR-454	MIMAT0013042	176	101	111	95	89	81	163	75	11.953843493489	10.6518533486579	11.4970935140442	7.60482571820775	9.22692948832322	5.5618948950182	10.7496892647338	8.8061988125017	10.4	8.6	0.274174963438994	0.634644330584366
eca-miR-483	MIMAT0034670	22	17	12	1	8	34	19	3	1.49423043668613	1.79288620719985	1.24292902854532	0.0800507970337657	0.829386920298716	2.33462254852616	1.25303126398737	0.352247952500068	1.2	1.2	0	0.755973440557994
eca-miR-485-3p	MIMAT0013160	6	3	5	0	0	0	2	1	0.40751739182349	0.316391683623503	0.517887095227215	0	0	0	0.131898027788145	0.117415984166689	0.3	0.1	1.58496250072116	0.122370844250382
eca-miR-485-5p	MIMAT0013159	0	0	0	1	0	0	0	1	0	0	0	0.0800507970337657	0	0	0	0.117415984166689	0	0	NA	1
eca-miR-486-3p	MIMAT0013187	0	0	0	0	2	0	0	5	0	0	0	0	0.207346730074679	0	0	0.587079920833447	0	0.2	-Inf	0.0620822308693543
eca-miR-486-5p	MIMAT0013186	80	82	40	150	55	121	169	1270	5.43356522431319	8.64803935237575	4.14309676181772	12.0076195550649	5.70203507705367	8.30850965799016	11.1453833480982	149.118299891696	7.6	43.6	-2.52025681133334	0.000164537862482069
eca-miR-487b	MIMAT0013162	41	65	42	28	15	33	61	30	2.78470217746051	6.8551531451759	4.3502515999086	2.24142231694544	1.55510047556009	2.26595717945186	4.02288984753841	3.52247952500068	4.1	2.8	0.55019708256048	0.559875598840454
eca-miR-491-3p	MIMAT0013117	4	7	2	5	15	2	1	2	0.27167826121566	0.738247261788174	0.207154838090886	0.400253985168829	1.55510047556009	0.137330738148598	0.0659490138940723	0.234831968333379	0.4	0.5	-0.321928094887362	0.982635140859786
eca-miR-491-5p	MIMAT0013116	156	57	73	51	84	161	111	47	10.5954521874107	6.01144198884656	7.56115159031733	4.08259064872205	8.70856266313652	11.0551244209621	7.32034054224203	5.5185512558344	7.1	8.2	-0.207804885113402	0.731002007557236
eca-miR-493b	MIMAT0013163	17	2	8	2	1	2	5	5	1.15463261016655	0.210927789082335	0.828619352363543	0.160101594067531	0.10367336503734	0.137330738148598	0.329745069470362	0.587079920833447	0.6	0.3	1	0.238015763485916
eca-miR-494	MIMAT0013164	72	44	43	34	7	11	44	28	4.89020870188187	4.64041135981138	4.45382901895405	2.72172709914804	0.725713555261377	0.755319059817287	2.90175661133918	3.2876475566673	4.2	1.9	1.14438990933518	0.0867568536710048
eca-miR-495	MIMAT0013165	1	1	0	0	0	0	0	0	0.0679195653039149	0.105463894541168	0	0	0	0	0	0	0	0	NA	0.484965362968821
eca-miR-496	MIMAT0013166	0	0	0	0	0	0	0	1	0	0	0	0	0	0	0	0.117415984166689	0	0	NA	1
eca-miR-497	MIMAT0013043	187	285	629	240	213	333	207	338	12.7009587118321	30.0572099442328	65.1501965795836	19.2121912881038	22.0824267529533	22.8655679017415	13.651445876073	39.686602648341	31.8	24.6	0.370368449945116	0.54748610912731
eca-miR-499-5p	MIMAT0013108	259	115	367	266	90	109	174	104	17.591167413714	12.1283478722343	38.0129127896776	21.2935120109817	9.33060285336056	7.48452522909857	11.4751284175686	12.2112623533357	22.3	10.1	1.14268841716851	0.0551627749280517
eca-miR-500	MIMAT0013223	6	3	4	8	4	7	6	2	0.40751739182349	0.316391683623503	0.414309676181772	0.640406376270126	0.414693460149358	0.480657583520092	0.395694083364434	0.234831968333379	0.4	0.4	0	0.898212472118841
eca-miR-501-5p	MIMAT0013224	0	1	0	0	0	0	0	0	0	0.105463894541168	0	0	0	0	0	0	0	0	NA	0.984850607181805
eca-miR-502-3p	MIMAT0013226	21	8	8	14	16	44	37	18	1.42631087138221	0.843711156329342	0.828619352363543	1.12071115847272	1.65877384059743	3.02127623926915	2.44011351408068	2.11348771500041	1.1	2.3	-1.06413033741972	0.123645166578705
eca-miR-503	MIMAT0013227	1	3	3	0	1	0	0	2	0.0679195653039149	0.316391683623503	0.310732257136329	0	0.10367336503734	0	0	0.234831968333379	0.2	0.1	1	0.527572509965195
eca-miR-504	MIMAT0013228	168	157	214	162	56	536	209	180	11.4104869710577	16.5578314429633	22.1655676757248	12.9682291194701	5.80570844209101	36.8046378238242	13.7833439038611	21.1348771500041	15.8	19.4	-0.296132094010025	0.442089755664928
eca-miR-505	MIMAT0013229	281	243	261	603	240	269	275	134	19.0853978504001	25.6277263735038	27.0337063708606	48.2706306113607	24.8816076089615	18.4709842809864	18.1359788208699	15.7337418783364	30	19.3	0.6363616532278	0.255468294740426
eca-miR-532-3p	MIMAT0013236	5	1	1	0	0	1	2	2	0.339597826519575	0.105463894541168	0.103577419045443	0	0	0.0686653690742988	0.131898027788145	0.234831968333379	0.1	0.1	0	0.83775924810287
eca-miR-532-5p	MIMAT0013235	61	46	37	26	33	59	61	26	4.14309348353881	4.85133914889372	3.83236450468139	2.08132072287791	3.4212210462322	4.05125677538363	4.02288984753841	3.05281558833392	3.7	3.6	0.0395283641866376	0.974683139144889
eca-miR-539	MIMAT0013167	1	0	3	1	0	0	0	2	0.0679195653039149	0	0.310732257136329	0.0800507970337657	0	0	0	0.234831968333379	0.1	0.1	0	0.596099675875886
eca-miR-542-3p	MIMAT0013238	10	6	15	0	0	0	0	0	0.679195653039149	0.632783367247006	1.55366128568164	0	0	0	0	0	0.7	0	Inf	0.000159499997179446
eca-miR-542-5p	MIMAT0013237	3	0	1	0	0	0	0	0	0.203758695911745	0	0.103577419045443	0	0	0	0	0	0.1	0	Inf	0.184185150086488
eca-miR-544	MIMAT0013170	0	0	0	0	0	0	0	1	0	0	0	0	0	0	0	0.117415984166689	0	0	NA	1
eca-miR-545	MIMAT0013239	6	11	8	15	4	3	7	7	0.40751739182349	1.16010283995285	0.828619352363543	1.20076195550649	0.414693460149358	0.205996107222896	0.461643097258506	0.821911889166826	0.9	0.5	0.84799690655495	0.270037479863067
eca-miR-551a	MIMAT0012921	2157	1374	2647	2437	981	2279	1964	1531	146.502502360544	144.907391099564	274.169428213287	195.083792371287	101.70357110163	156.488376120327	129.523863287958	179.763871759201	190.2	141.9	0.422642656800012	0.368777600599556
eca-miR-551b	MIMAT0013094	0	0	0	0	1	0	0	0	0	0	0	0	0.10367336503734	0	0	0	0	0	NA	1
eca-miR-582-3p	MIMAT0013104	34	47	26	13	16	51	25	29	2.30926522033311	4.95680304343488	2.69301289518152	1.04066036143895	1.65877384059743	3.50193382278924	1.64872534735181	3.40506354083399	2.7	2.6	0.0544477840223765	0.969387705850977
eca-miR-582-5p	MIMAT0013103	71	69	50	82	25	46	54	37	4.82228913657796	7.27700872334057	5.17887095227215	6.56416535676879	2.59183412593349	3.15860697741775	3.5612467502799	4.34439141416751	6	3.4	0.819427754358179	0.215221298345686
eca-miR-590-3p	MIMAT0013059	2211	2488	1818	3653	1981	1536	1519	1023	150.170158886956	262.394169618425	188.303747824615	292.425561564346	205.37693613897	105.470006898123	100.176552105096	120.116551802523	223.3	132.8	0.749728104475549	0.068843476368759
eca-miR-590-5p	MIMAT0013058	1027	1242	963	1422	656	836	631	659	69.7533935671206	130.98615702013	99.7450545407615	113.832233382015	68.0097274644947	57.4042485461138	41.6138277671596	77.3771335658483	103.6	61.1	0.761779717867824	0.108275027648572
eca-miR-592	MIMAT0012946	1300	2	438	16	0	60	9	766	88.2954348950894	0.210927789082335	45.366909541904	1.28081275254025	0	4.11992214445793	0.593541125046651	89.9406438716841	33.8	23.7	0.512136187383925	0.0461611534966371
eca-miR-598	MIMAT0012922	1	1	8	27	26	0	0	20	0.0679195653039149	0.105463894541168	0.828619352363543	2.16137151991167	2.69550749097083	0	0	2.34831968333379	0.8	1.3	-0.700439718141092	0.798777461171369
eca-miR-615-3p	MIMAT0012977	72	48	51	66	59	58	74	25	4.89020870188187	5.06226693797605	5.28244837131759	5.28335260422854	6.11672853720303	3.98259140630933	4.88022702816135	2.93539960416723	5.1	4.5	0.180572245641821	0.783857459420452
eca-miR-615-5p	MIMAT0012976	4	0	2	0	1	3	4	0	0.27167826121566	0	0.207154838090886	0	0.10367336503734	0.205996107222896	0.263796055576289	0	0.1	0.1	0	0.900234709394237
eca-miR-628a	MIMAT0012903	2115	835	1244	654	1526	1980	2007	1244	143.64988061778	88.0623519418751	128.850309292531	52.3532212600828	158.20555504698	135.957430767112	132.359670885403	146.065484303362	103.2	143.1	-0.471580701303414	0.346496317647958
eca-miR-652	MIMAT0013240	19	21	36	26	31	29	41	20	1.29047174077438	2.21474178536452	3.72878708563595	2.08132072287791	3.21387431615753	1.99129570315467	2.70390956965696	2.34831968333379	2.3	2.6	-0.17687776208408	0.786813502726591
eca-miR-6529	MIMAT0034760	30	18	15	18	18	45	27	9	2.03758695911745	1.89835010174102	1.55366128568164	1.44091434660778	1.86612057067211	3.08994160834345	1.78062337513995	1.0567438575002	1.7	1.9	-0.160464672193246	0.743502761586199
eca-miR-655	MIMAT0013171	2	2	1	3	1	0	2	3	0.13583913060783	0.210927789082335	0.103577419045443	0.240152391101297	0.10367336503734	0	0.131898027788145	0.352247952500068	0.2	0.1	1	0.860266109111368
eca-miR-656	MIMAT0013172	9	14	8	3	1	6	2	2	0.611276087735234	1.47649452357635	0.828619352363543	0.240152391101297	0.10367336503734	0.411992214445793	0.131898027788145	0.234831968333379	0.8	0.2	2	0.0918512019711999
eca-miR-660	MIMAT0013241	68	53	38	17	29	60	44	40	4.61853044066621	5.58958641068189	3.93594192372683	1.36086354957402	3.00652758608285	4.11992214445793	2.90175661133918	4.69663936666757	3.9	3.7	0.0759488532332984	0.922220376028988
eca-miR-664	MIMAT0013192	358	360	271	235	271	299	445	234	24.3152043788015	37.9670020348204	28.069480561315	18.811937302935	28.095481925119	20.5309453532153	29.3473111828622	27.4753402950053	27.3	26.4	0.0483630215613991	0.985092935605759
eca-miR-671-3p	MIMAT0012949	80	27	39	46	49	81	74	33	5.43356522431319	2.84752515261153	4.03951934277227	3.68233666355322	5.07999488682964	5.5618948950182	4.88022702816135	3.87472747750075	4	4.8	-0.263034405833794	0.691160639281116
eca-miR-671-5p	MIMAT0012948	1037	341	502	257	447	824	601	232	70.4325892201598	35.9631880385382	51.9958643608123	20.5730548376778	46.3419941716908	56.5802641172222	39.6353573503375	27.2405083266719	44.7	42.4	0.0762105666201187	0.895323411513421
eca-miR-672	MIMAT0013242	1	0	0	0	0	0	0	0	0.0679195653039149	0	0	0	0	0	0	0	0	0	NA	0.984850607757313
eca-miR-676	MIMAT0034705	165	75	96	82	45	139	210	144	11.206728275146	7.90979209058758	9.94343222836252	6.56416535676879	4.66530142668028	9.54448630132753	13.8492929177552	16.9079017200033	8.9	11.2	-0.331621491091206	0.593798702756999
eca-miR-7	MIMAT0012905	2236	1193	1177	1069	769	942	772	585	151.868148019554	125.818426187613	121.910622216486	85.5743020290956	79.7248177137141	64.6827776679895	50.9126387262238	68.6883507375133	121.3	66	0.878041620874695	0.0529878905598725
eca-miR-703	MIMAT0013002	0	1	3	0	3	0	0	5	0	0.105463894541168	0.310732257136329	0	0.311020095112019	0	0	0.587079920833447	0.1	0.2	-1	0.567921615485076
eca-miR-7045	MIMAT0034505	0	0	0	0	0	0	0	2	0	0	0	0	0	0	0	0.234831968333379	0	0.1	-Inf	0.533672661268507
eca-miR-708	MIMAT0012993	22631	19135	3634	11532	4621	21412	11517	11299	1537.0876823929	2018.05162204524	376.40034081114	923.145791393387	479.074619837546	1470.26288261889	759.534793018031	1326.68320509942	1213.7	1008.9	0.266628678412404	0.434776860720201
eca-miR-7143	MIMAT0034537	0	0	1	6	1	7	2	0	0	0	0.103577419045443	0.480304782202594	0.10367336503734	0.480657583520092	0.131898027788145	0	0.1	0.2	-1	0.795610840545419
eca-miR-7177b	MIMAT0034691	519	168	356	231	165	619	507	239	35.2502543927318	17.7179342829162	36.8735611801777	18.4917341147999	17.106105231161	42.503863456991	33.4361500442947	28.0624202158388	27.1	30.3	-0.161024942119079	0.694015050922376
eca-miR-744	MIMAT0034644	1301	581	707	343	523	1636	865	608	88.3633544603933	61.2745227284184	73.2292352651282	27.4574233825817	54.2211699145286	112.336543805553	57.0458970183725	71.3889183733471	62.6	73.7	-0.235501962162451	0.598419747496602
eca-miR-758	MIMAT0013173	1	2	8	1	3	2	1	7	0.0679195653039149	0.210927789082335	0.828619352363543	0.0800507970337657	0.311020095112019	0.137330738148598	0.0659490138940723	0.821911889166826	0.3	0.3	0	1
eca-miR-767-5p	MIMAT0013245	1	1	2	0	0	0	0	0	0.0679195653039149	0.105463894541168	0.207154838090886	0	0	0	0	0	0.1	0	Inf	0.200577613413406
eca-miR-872	MIMAT0013119	599	401	259	325	179	557	464	327	40.683819617045	42.2910217110083	26.8265515327697	26.0165090359739	18.5575323416838	38.2466105743844	30.6003424468495	38.3950268225074	34	31.4	0.114770187246075	0.859594387664681
eca-miR-873	MIMAT0013120	0	1	0	0	0	0	0	1	0	0.105463894541168	0	0	0	0	0	0.117415984166689	0	0	NA	1
eca-miR-874	MIMAT0013069	3	0	0	0	0	0	0	0	0.203758695911745	0	0	0	0	0	0	0	0.1	0	Inf	0.260003527484624
eca-miR-885-3p	MIMAT0013082	3098	1167	1917	1490	2317	3932	2499	1457	210.414813311528	123.076364929543	198.557912310114	119.275687580311	240.211186791516	269.992231200143	164.806585721287	171.075088930866	162.8	211.5	-0.377556963741065	0.399158244457075
eca-miR-885-5p	MIMAT0013081	9268	9739	8844	9870	8814	12188	8163	6048	629.478531236683	1027.11286893643	916.038694037897	790.101366723268	913.777039439111	836.893518277554	538.341800417312	710.131872240137	840.7	749.8	0.165085247475148	0.653484264551046
eca-miR-889	MIMAT0013175	7	19	5	6	1	4	3	9	0.475436957127404	2.00381399628219	0.517887095227215	0.480304782202594	0.10367336503734	0.274661476297195	0.197847041682217	1.0567438575002	0.9	0.4	1.16992500144231	0.202012913208154
eca-miR-8908e	MIMAT0034702	0	0	0	0	0	1	0	0	0	0	0	0	0	0.0686653690742988	0	0	0	0	NA	1
eca-miR-8908k	MIMAT0034694	2	6	7	5	0	21	19	9	0.13583913060783	0.632783367247006	0.725041933318101	0.400253985168829	0	1.44197275056027	1.25303126398737	1.0567438575002	0.5	0.9	-0.84799690655495	0.16404938729167
eca-miR-8914	MIMAT0034442	113	85	76	58	56	180	149	71	7.67491087934239	8.96443103599926	7.87188384745366	4.64294622795841	5.80570844209101	12.3597664333738	9.82640307021677	8.33653487583495	7.3	9.1	-0.317970081318679	0.49835332595681
eca-miR-8915	MIMAT0034443	0	0	0	0	2	0	0	0	0	0	0	0	0.207346730074679	0	0	0	0	0.1	-Inf	0.531529926251647
eca-miR-8917	MIMAT0034445	22	23	11	28	11	58	16	17	1.49423043668613	2.42566957444686	1.13935160949987	2.24142231694544	1.14040701541073	3.98259140630933	1.05518422230516	1.99607173083372	1.8	2	-0.15200309344505	0.755125901476315
eca-miR-8920	MIMAT0034448	0	1	0	0	2	4	2	1	0	0.105463894541168	0	0	0.207346730074679	0.274661476297195	0.131898027788145	0.117415984166689	0	0.2	-Inf	0.11287867635581
eca-miR-8936	MIMAT0034465	0	0	0	0	0	0	2	0	0	0	0	0	0	0	0.131898027788145	0	0	0	NA	0.515264146742883
eca-miR-8941	MIMAT0034470	0	0	0	0	1	0	0	0	0	0	0	0	0.10367336503734	0	0	0	0	0	NA	1
eca-miR-8946	MIMAT0034475	22	12	4	8	5	15	27	7	1.49423043668613	1.26556673449401	0.414309676181772	0.640406376270126	0.518366825186698	1.02998053611448	1.78062337513995	0.821911889166826	1	1	0	0.836589010596872
eca-miR-8951	MIMAT0034480	102	72	53	68	51	63	70	40	6.92779566099932	7.59340040696408	5.48960320940848	5.44345419829607	5.28734161690432	4.32591825168083	4.61643097258506	4.69663936666757	6.4	4.7	0.445411148322363	0.484078423288389
eca-miR-8958	MIMAT0034492	9	1	1	1	1	1	0	3	0.611276087735234	0.105463894541168	0.103577419045443	0.0800507970337657	0.10367336503734	0.0686653690742988	0	0.352247952500068	0.2	0.1	1	0.367709731517921
eca-miR-8964	MIMAT0034499	1	2	0	1	1	1	0	0	0.0679195653039149	0.210927789082335	0	0.0800507970337657	0.10367336503734	0.0686653690742988	0	0	0.1	0	Inf	0.768361808859161
eca-miR-8970	MIMAT0034507	0	0	0	0	0	0	0	4	0	0	0	0	0	0	0	0.469663936666757	0	0.1	-Inf	0.199298365160768
eca-miR-8976	MIMAT0034513	0	0	0	0	0	3	1	0	0	0	0	0	0	0.205996107222896	0.0659490138940723	0	0	0.1	-Inf	0.190378826791545
eca-miR-8977	MIMAT0034514	11	3	7	13	18	11	7	5	0.747115218343064	0.316391683623503	0.725041933318101	1.04066036143895	1.86612057067211	0.755319059817287	0.461643097258506	0.587079920833447	0.7	0.9	-0.362570079384708	0.831808567849035
eca-miR-8982	MIMAT0034519	0	0	0	1	0	2	0	0	0	0	0	0.0800507970337657	0	0.137330738148598	0	0	0	0	NA	1
eca-miR-8985	MIMAT0034522	48	35	29	30	25	76	58	25	3.26013913458792	3.69123630894087	3.00374515231784	2.40152391101297	2.59183412593349	5.21856804964671	3.82504280585619	2.93539960416723	3.1	3.6	-0.215728691055437	0.623212934036524
eca-miR-8986a	MIMAT0034523	0	0	0	0	2	1	0	0	0	0	0	0	0.207346730074679	0.0686653690742988	0	0	0	0.1	-Inf	0.310199665634817
eca-miR-8986b	MIMAT0034532	4	2	1	0	0	1	0	0	0.27167826121566	0.210927789082335	0.103577419045443	0	0	0.0686653690742988	0	0	0.1	0	Inf	0.195132557234205
eca-miR-8992	MIMAT0034529	0	0	0	0	0	2	0	0	0	0	0	0	0	0.137330738148598	0	0	0	0	NA	0.515264146453247
eca-miR-9004	MIMAT0034544	0	0	1	0	0	0	0	0	0	0	0.103577419045443	0	0	0	0	0	0	0	NA	0.984850607353781
eca-miR-9011	MIMAT0034552	0	0	1	0	0	0	0	0	0	0	0.103577419045443	0	0	0	0	0	0	0	NA	0.984850607353781
eca-miR-9012	MIMAT0034553	0	0	0	0	0	0	2	0	0	0	0	0	0	0	0.131898027788145	0	0	0	NA	0.515264146742883
eca-miR-9015	MIMAT0034556	3	3	6	3	7	1	6	6	0.203758695911745	0.316391683623503	0.621464514272658	0.240152391101297	0.725713555261377	0.0686653690742988	0.395694083364434	0.704495905000136	0.3	0.5	-0.736965594166206	0.771510779094119
eca-miR-9018	MIMAT0034559	2	3	1	4	4	3	4	1	0.13583913060783	0.316391683623503	0.103577419045443	0.320203188135063	0.414693460149358	0.205996107222896	0.263796055576289	0.117415984166689	0.2	0.3	-0.584962500721156	0.929826723539518
eca-miR-9021	MIMAT0034562	27	9	18	13	10	26	13	12	1.8338282632057	0.949175050870509	1.86439354281797	1.04066036143895	1.0367336503734	1.78529959593177	0.85733718062294	1.40899181000027	1.4	1.3	0.106915203916512	0.824139632760722
eca-miR-9023	MIMAT0034565	0	0	0	0	0	2	0	0	0	0	0	0	0	0.137330738148598	0	0	0	0	NA	0.515264146453247
eca-miR-9027	MIMAT0034569	69	75	54	35	39	104	50	51	4.68645000597013	7.90979209058758	5.59318062845392	2.8017778961818	4.04326123645624	7.14119838372708	3.29745069470362	5.98821519250116	5.2	5.1	0.0280143761695968	0.980021795044431
eca-miR-9029	MIMAT0034571	0	0	0	0	0	1	0	0	0	0	0	0	0	0.0686653690742988	0	0	0	0	NA	1
eca-miR-9032	MIMAT0034574	0	0	0	0	1	0	0	0	0	0	0	0	0.10367336503734	0	0	0	0	0	NA	1
eca-miR-9036	MIMAT0034578	43	16	27	15	17	68	28	24	2.92054130806834	1.68742231265868	2.79659031422696	1.20076195550649	1.76244720563477	4.66924509705232	1.84657238903402	2.81798362000055	2.2	2.8	-0.347923303420307	0.570124731159456
eca-miR-9040	MIMAT0034582	52	23	21	48	20	26	30	13	3.53181739580358	2.42566957444686	2.1751257999543	3.84243825762076	2.07346730074679	1.78529959593177	1.97847041682217	1.52640779416696	3	1.8	0.736965594166206	0.278128945642301
eca-miR-9042	MIMAT0034584	0	1	0	0	0	0	0	0	0	0.105463894541168	0	0	0	0	0	0	0	0	NA	0.984850607181805
eca-miR-9048	MIMAT0034592	0	1	0	1	0	0	0	0	0	0.105463894541168	0	0.0800507970337657	0	0	0	0	0	0	NA	0.496033162172126
eca-miR-9052	MIMAT0034596	8	39	8	7	30	10	8	12	0.543356522431319	4.11309188710554	0.828619352363543	0.56035557923636	3.11020095112019	0.686653690742988	0.527592111152578	1.40899181000027	1.5	1.4	0.0995356735509144	0.900416897673082
eca-miR-9055	MIMAT0034599	3	1	0	2	1	7	5	3	0.203758695911745	0.105463894541168	0	0.160101594067531	0.10367336503734	0.480657583520092	0.329745069470362	0.352247952500068	0.1	0.3	-1.58496250072116	0.286823425235027
eca-miR-9060	MIMAT0034605	125	46	58	47	42	118	82	36	8.48994566298937	4.85133914889372	6.00749030463569	3.76238746058699	4.35428133156826	8.10251355076726	5.40781913931393	4.22697543000082	5.8	5.5	0.0766212816029124	0.961816141079644
eca-miR-9064	MIMAT0034609	2	0	1	0	0	0	0	0	0.13583913060783	0	0.103577419045443	0	0	0	0	0	0.1	0	Inf	0.277591352948468
eca-miR-9066	MIMAT0034611	0	0	0	0	0	0	2	0	0	0	0	0	0	0	0.131898027788145	0	0	0	NA	0.515264146742883
eca-miR-9072	MIMAT0034617	0	0	0	0	1	0	0	0	0	0	0	0	0.10367336503734	0	0	0	0	0	NA	1
eca-miR-9080	MIMAT0034625	39	38	36	16	44	75	73	15	2.64886304685268	4.00762799256437	3.72878708563595	1.28081275254025	4.56162806164294	5.14990268057241	4.81427801426728	1.76123976250034	2.9	4.1	-0.499571009490511	0.335124926221462
eca-miR-9081	MIMAT0034626	0	0	0	0	2	0	0	0	0	0	0	0	0.207346730074679	0	0	0	0	0.1	-Inf	0.531529926251647
eca-miR-9082	MIMAT0034627	1	2	1	0	3	0	5	4	0.0679195653039149	0.210927789082335	0.103577419045443	0	0.311020095112019	0	0.329745069470362	0.469663936666757	0.1	0.3	-1.58496250072116	0.280370474636915
eca-miR-9085	MIMAT0034630	3	14	4	1	3	6	0	1	0.203758695911745	1.47649452357635	0.414309676181772	0.0800507970337657	0.311020095112019	0.411992214445793	0	0.117415984166689	0.5	0.2	1.32192809488736	0.284182159928327
eca-miR-9093	MIMAT0034638	23	5	12	7	4	16	9	21	1.56215000199004	0.527319472705839	1.24292902854532	0.56035557923636	0.414693460149358	1.09864590518878	0.593541125046651	2.46573566750048	1	1.1	-0.137503523749935	0.995303510263631
eca-miR-9094	MIMAT0034640	29	12	17	10	25	20	38	18	1.96966739381353	1.26556673449401	1.76081612377253	0.800507970337657	2.59183412593349	1.37330738148598	2.50606252797475	2.11348771500041	1.4	2.1	-0.584962500721156	0.474337690509874
eca-miR-9104	MIMAT0034651	1	1	3	0	4	1	1	1	0.0679195653039149	0.105463894541168	0.310732257136329	0	0.414693460149358	0.0686653690742988	0.0659490138940723	0.117415984166689	0.1	0.2	-1	0.857417151701478
eca-miR-9105	MIMAT0034652	0	0	1	0	1	0	0	0	0	0	0.103577419045443	0	0.10367336503734	0	0	0	0	0	NA	1
eca-miR-9109	MIMAT0034657	0	1	0	0	0	0	0	0	0	0.105463894541168	0	0	0	0	0	0	0	0	NA	0.984850607181805
eca-miR-9120	MIMAT0034669	0	0	0	0	2	5	2	0	0	0	0	0	0.207346730074679	0.343326845371494	0.131898027788145	0	0	0.2	-Inf	0.0367216226782245
eca-miR-9126	MIMAT0034677	0	0	1	0	0	0	0	0	0	0	0.103577419045443	0	0	0	0	0	0	0	NA	0.984850607353781
eca-miR-9133	MIMAT0034684	0	0	2	0	1	7	3	0	0	0	0.207154838090886	0	0.10367336503734	0.480657583520092	0.197847041682217	0	0.1	0.2	-1	0.147210764681783
eca-miR-9140	MIMAT0034692	0	0	0	0	0	1	0	0	0	0	0	0	0	0.0686653690742988	0	0	0	0	NA	1
eca-miR-9143	MIMAT0034716	0	0	0	0	0	0	1	0	0	0	0	0	0	0	0.0659490138940723	0	0	0	NA	1
eca-miR-9149	MIMAT0034725	0	1	0	0	0	0	0	0	0	0.105463894541168	0	0	0	0	0	0	0	0	NA	0.984850607181805
eca-miR-9151	MIMAT0034727	25	6	12	19	12	14	20	9	1.69798913259787	0.632783367247006	1.24292902854532	1.52096514364155	1.24408038044807	0.961315167040183	1.31898027788145	1.0567438575002	1.3	1.1	0.241008099503795	0.789317177717458
eca-miR-9154	MIMAT0034730	0	0	0	0	1	0	0	0	0	0	0	0	0.10367336503734	0	0	0	0	0	NA	1
eca-miR-9159	MIMAT0034736	144	163	127	196	256	232	217	80	9.78041740376375	17.1906148102103	13.1543322187713	15.6899562186181	26.5403814495589	15.9303656252373	14.3109360150137	9.39327873333515	14	16.5	-0.237039197300849	0.632855008148122
eca-miR-9160	MIMAT0034737	0	0	0	0	0	0	2	0	0	0	0	0	0	0	0.131898027788145	0	0	0	NA	0.515264146742883
eca-miR-9162	MIMAT0034739	7	4	5	4	2	4	6	2	0.475436957127404	0.421855578164671	0.517887095227215	0.320203188135063	0.207346730074679	0.274661476297195	0.395694083364434	0.234831968333379	0.4	0.3	0.415037499278844	0.631949962282976
eca-miR-9163	MIMAT0034740	16	8	7	6	4	12	10	4	1.08671304486264	0.843711156329342	0.725041933318101	0.480304782202594	0.414693460149358	0.823984428891586	0.659490138940723	0.469663936666757	0.8	0.6	0.415037499278844	0.714441773902716
eca-miR-9174	MIMAT0034754	4	0	3	3	1	8	2	2	0.27167826121566	0	0.310732257136329	0.240152391101297	0.10367336503734	0.54932295259439	0.131898027788145	0.234831968333379	0.2	0.3	-0.584962500721156	0.847943231030957
eca-miR-9185	MIMAT0034766	12	9	17	21	15	24	8	15	0.815034783646979	0.949175050870509	1.76081612377253	1.68106673770908	1.55510047556009	1.64796885778317	0.527592111152578	1.76123976250034	1.3	1.4	-0.106915203916512	1
eca-miR-92a	MIMAT0013089	23617	16093	16883	8884	16906	32064	28251	16278	1604.05637378256	1697.23045485101	1748.69756574421	711.171280847975	1752.70190932126	2201.68639399832	1863.12559152144	1911.29739026537	1440.3	1932.2	-0.423875091926448	0.14091842254865
eca-miR-92b	MIMAT0012966	65	44	34	54	35	89	72	37	4.41477174475447	4.64041135981138	3.52163224754506	4.32274303982335	3.62856777630688	6.11121784761259	4.74832900037321	4.34439141416751	4.2	4.7	-0.162271428898877	0.763930842924676
eca-miR-93	MIMAT0013060	15480	11207	10448	14099	10582	12095	8408	4921	1051.3948709046	1181.93386612287	1082.17687418679	1128.63618737906	1097.07154882513	830.507638953644	554.49930882136	577.804058084278	1111	765	0.538327163809078	0.0992103072612177
eca-miR-95	MIMAT0012931	12	19	34	32	12	22	39	17	0.815034783646979	2.00381399628219	3.52163224754506	2.5616255050805	1.24408038044807	1.51063811963457	2.57201154186882	1.99607173083372	2.2	1.8	0.289506617194985	0.832993956302563
eca-miR-96	MIMAT0012950	31532	34399	40314	58471	29176	59702	61335	39522	2141.63973316305	3627.85250832163	4175.62007139799	4680.65015336132	3024.77409832942	4099.45986447379	4044.98276719292	4640.5145262359	3656.4	3952.4	-0.112305055440404	0.626849232008867
eca-miR-98	MIMAT0013247	22968	12360	12783	8465	15252	18676	22252	13289	1559.97657590032	1303.53373652883	1324.0301476579	677.629996890827	1581.2261635495	1282.3944328316	1467.4974571709	1560.34101359114	1216.3	1472.9	-0.276160371476188	0.447823175978788
eca-miR-99a	MIMAT0013184	21135	20329	19155	17007	10024	40518	35189	16840	1435.48001269824	2143.9755121274	1984.02546181546	1361.42390515325	1039.22181113429	2782.18342415244	2320.67984991851	1977.28517336705	1731.2	2029.8	-0.229565178688329	0.23950435883746
eca-miR-99b	MIMAT0013018	159	153	229	27	272	154	77	252	10.7992108833225	16.1359758647987	23.7192289614064	2.16137151991167	28.1991552901564	10.574466837442	5.07807406984357	29.5888280100057	13.2	18.4	-0.47916783669856	0.516695672697145
eca-miR-9a	MIMAT0012967	254	207	200	20	20	19	33	56	17.2515695871944	21.8310261700217	20.7154838090886	1.60101594067531	2.07346730074679	1.30464201241168	2.17631745850439	6.5752951133346	15.3	3	2.35049724708413	0.000120898779629285
